# Supplementary material for: 2-Phenyl­thieno[2,3-b]quinoxaline
Source: Acta Crystallogr Sect E Struct Rep Online. 2012 Jan 14;68(Pt 2):o396. doi: 10.1107/S1600536812000098 (PMC3275073; doi:10.1107/S1600536812000098)
Supplement: Supplementary file 1 [file e-68-0o396-sup1.cif]

##############################################################################
#                                                                            #
# This CIF contains the data in a paper accepted for publication in          #
# Acta Crystallographica Section E. It conforms to the requirements of       #
# Notes for Authors for Acta Crystallographica Section E, and has been       #
# peer reviewed under the auspices of the IUCr Commission on Journals.       #
#                                                                            #
# Full details of the Crystallographic Information File format               #
# are given in the paper "The Crystallographic Information File (CIF):       #
# a New Standard Archive File for Crystallography" by S. R. Hall, F. H.      #
# Allen and I. D. Brown [Acta Cryst. (1991), A47, 655-685].                  #
#                                                                            #
# The current version of the core CIF dictionary is obtainable from          #
# ftp://ftp.iucr.org/pub/cif_core.dic.                                       #
#                                                                            #
# Software is freely available for graphical display of the structure(s)     #
# in this CIF. For information consult the CIF software page                 #
# http://www.iucr.org/resources/cif/software.                                #
#                                                                            #
# This file may be used for bona fide research purposes within the           #
# scientific community so long as proper attribution is given to the journal # 
# article from which it was obtained.                                        #
#                                                                            #
##############################################################################
data_I
_audit_creation_method     SHELXL-97
_chemical_name_systematic
;
2-Phenylthieno[2,3-<i>b</i>]quinoxaline
;
_chemical_name_common     ?
_chemical_formula_moiety     'C16 H10 N2 S'
_chemical_formula_sum     'C16 H10 N2 S'
_chemical_formula_iupac     'C16 H10 N2 S'
_chemical_formula_weight     262.32
_chemical_melting_point     ?
_symmetry_cell_setting     monoclinic
_symmetry_space_group_name_H-M     'P 21/n'
_symmetry_space_group_name_hall     '-P 2yn'
loop_
    _symmetry_equiv_pos_as_xyz
    'x, y, z'
    '-x+1/2, y+1/2, -z+1/2'
    '-x, -y, -z'
    'x-1/2, -y-1/2, z-1/2'
_cell_length_a     6.3875(3)
_cell_length_b     16.2896(8)
_cell_length_c     11.6054(6)
_cell_angle_alpha     90.00
_cell_angle_beta     96.039(3)
_cell_angle_gamma     90.00
_cell_volume     1200.84(10)
_cell_formula_units_Z     4
_cell_measurement_reflns_used     215
_cell_measurement_theta_min     1.8
_cell_measurement_theta_max     26.7
_cell_measurement_temperature     296(2)
_exptl_crystal_description     prism
_exptl_crystal_colour     yellow
_exptl_crystal_size_max     0.41
_exptl_crystal_size_mid     0.24
_exptl_crystal_size_min     0.21
_exptl_crystal_density_diffrn     1.451
_exptl_crystal_density_meas     ?
_exptl_crystal_density_method     'not measured'
_exptl_crystal_F_000     544
_exptl_absorpt_coefficient_mu     0.254
_exptl_absorpt_correction_type     none
_exptl_absorpt_process_details     ?
_exptl_absorpt_correction_T_min     ?
_exptl_absorpt_correction_T_max     ?
_exptl_special_details     ?
_diffrn_ambient_temperature     296(2)
_diffrn_radiation_type     MoK\a
_diffrn_radiation_wavelength     0.71073
_diffrn_radiation_source     'fine-focus sealed tube'
_diffrn_radiation_monochromator     graphite
_diffrn_measurement_device_type     'Bruker APEXII CCD detector'
_diffrn_measurement_method     '\w and \f'
_diffrn_detector_area_resol_mean     ?
_diffrn_reflns_number     27721
_diffrn_reflns_av_R_equivalents     0.0343
_diffrn_reflns_av_sigmaI/netI     0.0258
_diffrn_reflns_theta_min     2.16
_diffrn_reflns_theta_max     34.00
_diffrn_reflns_theta_full     34.00
_diffrn_measured_fraction_theta_max     0.983
_diffrn_measured_fraction_theta_full     0.983
_diffrn_reflns_limit_h_min     -10
_diffrn_reflns_limit_h_max     8
_diffrn_reflns_limit_k_min     -25
_diffrn_reflns_limit_k_max     25
_diffrn_reflns_limit_l_min     -15
_diffrn_reflns_limit_l_max     18
_diffrn_standards_number     ?
_diffrn_standards_interval_count     ?
_diffrn_standards_interval_time     ?
_diffrn_standards_decay_%     ?
_refine_special_details
;
Refinement of <i>F</i>^2^ against ALL reflections. The weighted <i>R</i>-factor
<i>wR</i> and goodness of fit <i>S</i> are based on <i>F</i>^2^, conventional
<i>R</i>-factors <i>R</i> are based on <i>F</i>, with <i>F</i> set to zero for
negative <i>F</i>^2^. The threshold expression of <i>F</i>^2^ >
\s(<i>F</i>^2^) is used only for calculating <i>R</i>-factors(gt) <i>etc</i>.
and is not relevant to the choice of reflections for refinement.
<i>R</i>-factors based on <i>F</i>^2^ are statistically about twice as large
as those based on <i>F</i>, and <i>R</i>- factors based on ALL data will be
even larger.
;
_reflns_number_total     4821
_reflns_number_gt     4179
_reflns_threshold_expression     I>2sigma(I)
_refine_ls_structure_factor_coef     Fsqd
_refine_ls_matrix_type     full
_refine_ls_R_factor_all     0.0491
_refine_ls_R_factor_gt     0.0411
_refine_ls_wR_factor_gt     0.1055
_refine_ls_wR_factor_ref     0.1087
_refine_ls_goodness_of_fit_ref     1.063
_refine_ls_restrained_S_all     1.063
_refine_ls_number_reflns     4821
_refine_ls_number_parameters     192
_refine_ls_number_restraints     0
_refine_ls_hydrogen_treatment     constr
_refine_ls_weighting_scheme     calc
_refine_ls_weighting_details
         'calc w=1/[\s^2^(Fo^2^)+(0.0478P)^2^+0.5714P] where P=(Fo^2^+2Fc^2^)/3'
_atom_sites_solution_hydrogens     geom
_atom_sites_solution_primary     direct
_atom_sites_solution_secondary     difmap
_refine_ls_shift/su_max     0.004
_refine_ls_shift/su_mean     0.000
_refine_diff_density_max     0.576
_refine_diff_density_min     -0.244
_refine_ls_extinction_method     none
_refine_ls_extinction_coef     ?
loop_
    _atom_type_symbol
    _atom_type_description
    _atom_type_scat_dispersion_real
    _atom_type_scat_dispersion_imag
    _atom_type_scat_source
    'C' 'C' 0.0033 0.0016
                         'International Tables Vol C Tables 4.2.6.8 and 6.1.1.4'
    'H' 'H' 0.0000 0.0000
                         'International Tables Vol C Tables 4.2.6.8 and 6.1.1.4'
    'N' 'N' 0.0061 0.0033
                         'International Tables Vol C Tables 4.2.6.8 and 6.1.1.4'
    'S' 'S' 0.1246 0.1234
                         'International Tables Vol C Tables 4.2.6.8 and 6.1.1.4'
_computing_data_collection     'APEX2 (Bruker, 2005)'
_computing_cell_refinement     'SAINT (Bruker, 2005)'
_computing_data_reduction     'SAINT (Bruker, 2005)'
_computing_structure_solution     'SHELXS97 (Sheldrick, 2008)'
_computing_structure_refinement     'SHELXL97 (Sheldrick, 2008)'
_computing_molecular_graphics     'PLATON (Spek, 2009)'
_computing_publication_material     'publCIF (Westrip, 2010)'
loop_
    _atom_site_type_symbol
    _atom_site_label
    _atom_site_fract_x
    _atom_site_fract_y
    _atom_site_fract_z
    _atom_site_U_iso_or_equiv
    _atom_site_adp_type
    _atom_site_calc_flag
    _atom_site_refinement_flags
    _atom_site_occupancy
    _atom_site_symmetry_multiplicity
    _atom_site_disorder_assembly
    _atom_site_disorder_group
    S S1A 0.54001(5) 0.93619(2) 0.62771(5) 0.01314(11) Uani d P 0.7706(19) 1 A 1
    C C1 0.90893(16) 1.05183(6) 0.61903(9) 0.01554(17) Uani d . 1 1 . .
    H H1 0.8109 1.0383 0.5569 0.019 Uiso calc R 1 1 . .
    C C6 0.87615(15) 1.02638(6) 0.73110(8) 0.01308(16) Uani d . 1 1 A .
    C C5 1.02452(16) 1.04876(6) 0.82349(9) 0.01653(18) Uani d . 1 1 . .
    H H5 1.0041 1.0331 0.8986 0.020 Uiso calc R 1 1 . .
    C C7 0.69078(15) 0.97700(6) 0.75084(8) 0.01331(17) Uani d . 1 1 . .
    C C4 1.20213(17) 1.09414(6) 0.80401(10) 0.01888(19) Uani d . 1 1 . .
    H H4 1.2993 1.1088 0.8660 0.023 Uiso calc R 1 1 . .
    C C2 1.08669(17) 1.09714(6) 0.59971(10) 0.01815(19) Uani d . 1 1 . .
    H H2 1.1066 1.1138 0.5250 0.022 Uiso calc R 1 1 . .
    C C3 1.23453(17) 1.11763(6) 0.69180(10) 0.01883(19) Uani d . 1 1 . .
    H H3 1.3547 1.1469 0.6786 0.023 Uiso calc R 1 1 . .
    C C10 0.14188(16) 0.83199(6) 0.87817(8) 0.01446(17) Uani d . 1 1 . .
    C C15 0.08412(15) 0.82081(6) 0.75707(8) 0.01349(16) Uani d . 1 1 A .
    C C9 0.42799(16) 0.90599(6) 0.83950(10) 0.01732(18) Uani d . 1 1 . .
    C C14 -0.10173(16) 0.77645(6) 0.71932(9) 0.01765(19) Uani d . 1 1 . .
    H H14 -0.1401 0.7688 0.6405 0.021 Uiso calc R 1 1 . .
    C C16 0.36948(16) 0.89267(6) 0.71805(9) 0.01666(18) Uani d . 1 1 A .
    C C11 0.01306(17) 0.79725(7) 0.95760(9) 0.01880(19) Uani d . 1 1 . .
    H H11 0.0504 0.8032 1.0368 0.023 Uiso calc R 1 1 . .
    C C12 -0.16630(18) 0.75488(7) 0.91879(11) 0.0211(2) Uani d . 1 1 . .
    H H12 -0.2500 0.7326 0.9718 0.025 Uiso calc R 1 1 . .
    C C13 -0.22485(17) 0.74484(6) 0.79834(11) 0.0205(2) Uani d . 1 1 . .
    H H13 -0.3476 0.7166 0.7728 0.025 Uiso calc R 1 1 . .
    N N2 0.20272(14) 0.85147(5) 0.67565(8) 0.01643(16) Uani d . 1 1 . .
    N N1 0.31701(15) 0.87565(6) 0.91971(8) 0.01824(17) Uani d . 1 1 A .
    C C8A 0.6155(2) 0.95601(9) 0.8506(2) 0.0156(3) Uani d P 0.7706(19) 1 A 1
    H H8A 0.6801 0.9727 0.9223 0.019 Uiso calc PR 0.7706(19) 1 A 1
    S S1B 0.6418(2) 0.96348(8) 0.89788(17) 0.0172(4) Uani d P 0.2294(19) 1 A 2
    C C8B 0.5408(8) 0.9415(3) 0.6794(7) 0.0181(9) Uani d P 0.2294(19) 1 A 2
    H H8B 0.5454 0.9481 0.6002 0.022 Uiso calc PR 0.2294(19) 1 A 2
loop_
    _atom_site_aniso_label
    _atom_site_aniso_U_11
    _atom_site_aniso_U_22
    _atom_site_aniso_U_33
    _atom_site_aniso_U_12
    _atom_site_aniso_U_13
    _atom_site_aniso_U_23
    S1A 0.01306(14) 0.01609(14) 0.0103(2) -0.00218(10) 0.00130(12) 0.00077(12)
    C1 0.0167(4) 0.0156(4) 0.0146(4) 0.0001(3) 0.0033(3) -0.0008(3)
    C6 0.0123(4) 0.0128(3) 0.0144(4) 0.0005(3) 0.0020(3) -0.0005(3)
    C5 0.0156(4) 0.0175(4) 0.0162(4) -0.0015(3) 0.0000(3) 0.0002(3)
    C7 0.0127(4) 0.0139(3) 0.0132(4) 0.0002(3) 0.0005(3) 0.0000(3)
    C4 0.0154(4) 0.0179(4) 0.0229(5) -0.0021(3) 0.0001(4) -0.0012(3)
    C2 0.0199(4) 0.0162(4) 0.0197(5) -0.0003(3) 0.0081(4) 0.0001(3)
    C3 0.0159(4) 0.0146(4) 0.0268(5) -0.0009(3) 0.0062(4) -0.0016(3)
    C10 0.0148(4) 0.0150(4) 0.0137(4) 0.0015(3) 0.0019(3) 0.0004(3)
    C15 0.0137(4) 0.0134(3) 0.0134(4) 0.0003(3) 0.0016(3) 0.0015(3)
    C9 0.0133(4) 0.0158(4) 0.0221(5) 0.0005(3) -0.0012(3) -0.0012(3)
    C14 0.0165(4) 0.0164(4) 0.0193(5) -0.0014(3) -0.0018(3) 0.0013(3)
    C16 0.0149(4) 0.0162(4) 0.0197(5) 0.0023(3) 0.0057(3) 0.0051(3)
    C11 0.0207(5) 0.0209(4) 0.0157(4) 0.0037(4) 0.0059(4) 0.0033(3)
    C12 0.0190(5) 0.0192(4) 0.0268(5) 0.0024(4) 0.0103(4) 0.0071(4)
    C13 0.0151(4) 0.0161(4) 0.0300(6) -0.0019(3) 0.0012(4) 0.0035(4)
    N2 0.0175(4) 0.0173(4) 0.0149(4) 0.0016(3) 0.0037(3) 0.0027(3)
    N1 0.0170(4) 0.0197(4) 0.0175(4) 0.0008(3) -0.0009(3) -0.0023(3)
    C8A 0.0148(6) 0.0193(6) 0.0120(7) -0.0013(4) -0.0015(5) -0.0012(5)
    S1B 0.0150(5) 0.0205(5) 0.0160(8) -0.0038(4) 0.0006(5) 0.0002(5)
    C8B 0.022(2) 0.023(2) 0.008(2) 0.0030(16) 0.0028(19) -0.0009(18)
_geom_special_details
;
All e.s.d.'s (except the e.s.d. in the dihedral angle between two l.s. planes)
are estimated using the full covariance matrix. The cell e.s.d.'s are taken
into account individually in the estimation of e.s.d.'s in distances, angles
and torsion angles; correlations between e.s.d.'s in cell parameters are only
used when they are defined by crystal symmetry. An approximate (isotropic)
treatment of cell e.s.d.'s is used for estimating e.s.d.'s involving l.s.
planes.
;
loop_
    _geom_bond_atom_site_label_1
    _geom_bond_atom_site_label_2
    _geom_bond_site_symmetry_2
    _geom_bond_distance
    _geom_bond_publ_flag
    S1A C16 . 1.7403(11) ?
    S1A C7 . 1.7669(10) ?
    C1 C2 . 1.3921(15) ?
    C1 C6 . 1.4017(14) ?
    C1 H1 . 0.9300 ?
    C6 C5 . 1.4024(14) ?
    C6 C7 . 1.4692(14) ?
    C5 C4 . 1.3923(15) ?
    C5 H5 . 0.9300 ?
    C7 C8B . 1.331(7) ?
    C7 C8A . 1.344(2) ?
    C7 S1B . 1.781(2) ?
    C4 C3 . 1.3935(16) ?
    C4 H4 . 0.9300 ?
    C2 C3 . 1.3903(16) ?
    C2 H2 . 0.9300 ?
    C3 H3 . 0.9300 ?
    C10 N1 . 1.3697(13) ?
    C10 C11 . 1.4165(14) ?
    C10 C15 . 1.4267(14) ?
    C15 N2 . 1.3663(13) ?
    C15 C14 . 1.4192(14) ?
    C9 N1 . 1.3236(15) ?
    C9 C16 . 1.4362(15) ?
    C9 C8A . 1.4430(19) ?
    C9 S1B . 1.7338(18) ?
    C14 C13 . 1.3698(16) ?
    C14 H14 . 0.9300 ?
    C16 N2 . 1.3103(14) ?
    C16 C8B . 1.460(6) ?
    C11 C12 . 1.3722(16) ?
    C11 H11 . 0.9300 ?
    C12 C13 . 1.4179(17) ?
    C12 H12 . 0.9300 ?
    C13 H13 . 0.9300 ?
    C8A H8A . 0.9300 ?
    C8B H8B . 0.9300 ?
loop_
    _geom_angle_atom_site_label_1
    _geom_angle_atom_site_label_2
    _geom_angle_atom_site_label_3
    _geom_angle_site_symmetry_1
    _geom_angle_site_symmetry_3
    _geom_angle
    _geom_angle_publ_flag
    C16 S1A C7 . . 89.34(5) ?
    C2 C1 C6 . . 120.68(9) ?
    C2 C1 H1 . . 119.7 ?
    C6 C1 H1 . . 119.7 ?
    C1 C6 C5 . . 118.53(9) ?
    C1 C6 C7 . . 120.54(9) ?
    C5 C6 C7 . . 120.93(9) ?
    C4 C5 C6 . . 120.70(10) ?
    C4 C5 H5 . . 119.7 ?
    C6 C5 H5 . . 119.7 ?
    C8B C7 C8A . . 97.3(3) ?
    C8B C7 C6 . . 132.8(3) ?
    C8A C7 C6 . . 129.87(12) ?
    C8B C7 S1A . . 15.8(3) ?
    C8A C7 S1A . . 112.77(10) ?
    C6 C7 S1A . . 117.35(7) ?
    C8B C7 S1B . . 110.8(3) ?
    C8A C7 S1B . . 13.58(8) ?
    C6 C7 S1B . . 116.29(8) ?
    S1A C7 S1B . . 126.35(7) ?
    C5 C4 C3 . . 120.08(10) ?
    C5 C4 H4 . . 120.0 ?
    C3 C4 H4 . . 120.0 ?
    C3 C2 C1 . . 120.20(10) ?
    C3 C2 H2 . . 119.9 ?
    C1 C2 H2 . . 119.9 ?
    C2 C3 C4 . . 119.79(10) ?
    C2 C3 H3 . . 120.1 ?
    C4 C3 H3 . . 120.1 ?
    N1 C10 C11 . . 119.16(9) ?
    N1 C10 C15 . . 122.00(9) ?
    C11 C10 C15 . . 118.84(9) ?
    N2 C15 C14 . . 118.63(9) ?
    N2 C15 C10 . . 122.00(9) ?
    C14 C15 C10 . . 119.36(9) ?
    N1 C9 C16 . . 122.04(9) ?
    N1 C9 C8A . . 130.45(13) ?
    C16 C9 C8A . . 107.50(12) ?
    N1 C9 S1B . . 112.64(10) ?
    C16 C9 S1B . . 125.31(10) ?
    C8A C9 S1B . . 17.82(8) ?
    C13 C14 C15 . . 120.34(10) ?
    C13 C14 H14 . . 119.8 ?
    C15 C14 H14 . . 119.8 ?
    N2 C16 C9 . . 124.28(9) ?
    N2 C16 C8B . . 140.3(3) ?
    C9 C16 C8B . . 95.3(3) ?
    N2 C16 S1A . . 121.20(8) ?
    C9 C16 S1A . . 114.52(8) ?
    C8B C16 S1A . . 19.4(3) ?
    C12 C11 C10 . . 120.63(10) ?
    C12 C11 H11 . . 119.7 ?
    C10 C11 H11 . . 119.7 ?
    C11 C12 C13 . . 120.40(10) ?
    C11 C12 H12 . . 119.8 ?
    C13 C12 H12 . . 119.8 ?
    C14 C13 C12 . . 120.42(10) ?
    C14 C13 H13 . . 119.8 ?
    C12 C13 H13 . . 119.8 ?
    C16 N2 C15 . . 114.55(9) ?
    C9 N1 C10 . . 115.11(9) ?
    C7 C8A C9 . . 115.82(17) ?
    C7 C8A H8A . . 122.1 ?
    C9 C8A H8A . . 122.1 ?
    C9 S1B C7 . . 84.43(10) ?
    C7 C8B C16 . . 124.0(6) ?
    C7 C8B H8B . . 118.0 ?
    C16 C8B H8B . . 118.0 ?
_iucr_refine_instructions_details
;
TITL zouihri_YouRaS_Cold_0m in P2(1)/n
CELL 0.71073   6.3875  16.2896  11.6054  90.000  96.039  90.000
ZERR   4.00   0.0003   0.0008   0.0006   0.000   0.003   0.000
LATT 1
SYMM 0.5-X, 0.5+Y, 0.5-Z
SFAC C  H  N  S
UNIT 64  40  8  4
OMIT 0 68
L.S. 4
BOND $H
FMAP 2
PLAN 20
HTAB
FREE C8B  S1B
FREE S1A  C8B
FREE S1B  C8A
WGHT   0.047700   0.000000
FVAR 0.574840 0.770590
TEMP 23.000
PART 1  21.00
MOLE 1
S1A    4   0.540009   0.936195   0.627707  21.000000   0.013060 =
           0.016090   0.010280   0.000770   0.001300  -0.002180
PART 0
C1     1   0.908935   1.051830   0.619029  11.000000   0.016730 =
           0.015630   0.014590  -0.000810   0.003250   0.000130
AFIX 43
H1     2   0.810919   1.038304   0.556934  11.000000  -1.200000
AFIX 0
C6     1   0.876149   1.026380   0.731104  11.000000   0.012270 =
           0.012760   0.014360  -0.000530   0.002020   0.000480
C5     1   1.024523   1.048757   0.823487  11.000000   0.015560 =
           0.017500   0.016180   0.000180  -0.000030  -0.001490
AFIX 43
H5     2   1.004067   1.033119   0.898555  11.000000  -1.200000
AFIX 0
C7     1   0.690781   0.976995   0.750844  11.000000   0.012660 =
           0.013900   0.013200  -0.000040   0.000540   0.000230
C4     1   1.202128   1.094137   0.804006  11.000000   0.015420 =
           0.017870   0.022920  -0.001220   0.000050  -0.002140
AFIX 43
H4     2   1.299256   1.108786   0.865956  11.000000  -1.200000
AFIX 0
C2     1   1.086692   1.097142   0.599711  11.000000   0.019910 =
           0.016170   0.019650   0.000060   0.008060  -0.000320
AFIX 43
H2     2   1.106617   1.113759   0.524979  11.000000  -1.200000
AFIX 0
C3     1   1.234530   1.117632   0.691801  11.000000   0.015880 =
           0.014620   0.026810  -0.001590   0.006160  -0.000950
AFIX 43
H3     2   1.354658   1.146924   0.678557  11.000000  -1.200000
AFIX 0
C10    1   0.141878   0.831993   0.878175  11.000000   0.014750 =
           0.015020   0.013700   0.000420   0.001880   0.001510
C15    1   0.084122   0.820814   0.757074  11.000000   0.013700 =
           0.013360   0.013440   0.001480   0.001630   0.000260
C9     1   0.427985   0.905986   0.839504  11.000000   0.013340 =
           0.015840   0.022130  -0.001160  -0.001200   0.000470
C14    1  -0.101730   0.776448   0.719319  11.000000   0.016490 =
           0.016350   0.019350   0.001340  -0.001750  -0.001420
AFIX 43
H14    2  -0.140129   0.768791   0.640516  11.000000  -1.200000
AFIX 0
C16    1   0.369481   0.892668   0.718051  11.000000   0.014920 =
           0.016230   0.019660   0.005060   0.005700   0.002310
C11    1   0.013055   0.797249   0.957597  11.000000   0.020690 =
           0.020880   0.015680   0.003320   0.005900   0.003710
AFIX 43
H11    2   0.050388   0.803209   1.036792  11.000000  -1.200000
AFIX 0
C12    1  -0.166300   0.754883   0.918793  11.000000   0.018970 =
           0.019250   0.026790   0.007060   0.010290   0.002390
AFIX 43
H12    2  -0.249960   0.732619   0.971813  11.000000  -1.200000
AFIX 0
C13    1  -0.224845   0.744845   0.798345  11.000000   0.015090 =
           0.016100   0.030000   0.003550   0.001160  -0.001880
AFIX 43
H13    2  -0.347604   0.716628   0.772839  11.000000  -1.200000
AFIX 0
N2     3   0.202721   0.851469   0.675648  11.000000   0.017480 =
           0.017300   0.014920   0.002660   0.003660   0.001640
N1     3   0.317006   0.875654   0.919713  11.000000   0.016960 =
           0.019670   0.017520  -0.002270  -0.000870   0.000820
PART 2  -21.00
S1B    4   0.641755   0.963485   0.897883 -21.000000   0.014970 =
           0.020480   0.016030   0.000210   0.000580  -0.003800
PART 1  21.00
C8A    1   0.615466   0.956013   0.850609  21.000000   0.014830 =
           0.019280   0.012040  -0.001190  -0.001500  -0.001340
AFIX 43
H8A    2   0.680136   0.972693   0.922329  21.000000  -1.200000
PART 2  -21.00
AFIX 0
C8B    1   0.540776   0.941465   0.679446 -21.000000   0.022510 =
           0.023500   0.008460  -0.000940   0.002800   0.003020
AFIX 43
H8B    2   0.545351   0.948126   0.600163 -21.000000  -1.200000
AFIX
PART
HKLF 4
END
HKLF 4
REM  zouihri_YouRaS_Cold_0m in P2(1)/n
REM R1=  0.0411 for   4179 Fo > 4sig(Fo)  and  0.0491 for all   4821 data
REM    191 parameters refined using      0 restraints
;
data_global
_journal_date_recd_electronic     2011-12-28
_journal_date_accepted     2012-01-02
_journal_name_full     'Acta Crystallographica, Section E'
_journal_year     2012
_journal_volume     68
_journal_issue      2
_journal_page_first     o396
_journal_page_last     o396
_journal_paper_category     QO
_journal_paper_doi     10.1107/S1600536812000098
_journal_coeditor_code     BT5773
_publ_contact_author_name     'Youssef Ramli'
_publ_contact_author_address
;
Laboratoire Nationale de Controle des Medicaments
Direction du Medicament et de la Pharmacie
BP 6206
10000 Rabat
Morocco
and
Laboratoire de Chimie Heterocyclique
Pole de Competence PHARCHIM
Universit\'e Mohammed V-Agdal
BP 1014
Rabat
Morocco
;
_publ_contact_author_email     'yramli76@yahoo.fr'
_publ_contact_author_fax     '0000000000'
_publ_contact_author_phone     '0000000000'
_publ_section_title
;
2-Phenylthieno[2,3-<i>b</i>]quinoxaline
;
loop_
    _publ_author_name
    _publ_author_footnote
    _publ_author_address
    'Ramli, Youssef' .
;
Laboratoire Nationale de Controle des Medicaments
Direction du Medicament et de la Pharmacie
BP 6206
10000 Rabat
Morocco
and
Laboratoire de Chimie Heterocyclique
Pole de Competence PHARCHIM
Universit\'e Mohammed V-Agdal
BP 1014
Rabat
Morocco
;
    'Zouihri, Hafid' .
;
Laboratoire de Diffraction des Rayons X, Division UATRS
Centre National pour la Recherche Scientifique et Technique, Rabat, Morocco
;
    'Azougagh, Mohamed' .
;
Laboratoire Nationale de Controle des Medicaments
Direction du Medicament et de la Pharmacie, BP 6206, 10000 Rabat, Morocco
;
    'Moussaif, Ahmed' .
;
Unit\'e de la Radioimmunoanalyse
Centre National d'Etudes Scientifiques et Techniques d'Energie Nucl\'eaire,
Maamoura, Morocco
;
    'Essassi, El Mokhtar' .
;
Laboratoire de Chimie Heterocyclique, Pole de Competence PHARCHIM
Universit\'e Mohammed V-Agdal, BP 1014, Rabat, Morocco
;
