# Supplementary material for: 2-Phenyl­thieno[2,3-b]quinoxaline
Source: Acta Crystallogr Sect E Struct Rep Online. 2012 Jan 14;68(Pt 2):o396. doi: 10.1107/S1600536812000098 (PMC3275073; doi:10.1107/S1600536812000098)
Supplement: Supplementary file 2 [file e-68-0o396-Isup2.hkl]

# 
# h,k,l, Fc-squared, Fo-squared, sigma(Fo-squared) and status flag 
# 
data_I
_shelx_title ' zouihri_YouRaS_Cold_0m in P2(1)/n' 
_shelx_refln_list_code          4 
_shelx_F_calc_maximum      167.07 
_exptl_crystal_F_000       544.00 
_reflns_d_resolution_high  0.6355 
 
loop_ 
 _symmetry_equiv_pos_as_xyz 
 'x, y, z' 
 '-x+1/2, y+1/2, -z+1/2' 
 '-x, -y, -z' 
 'x-1/2, -y-1/2, z-1/2' 
 
_cell_length_a     6.3875 
_cell_length_b    16.2896 
_cell_length_c    11.6054 
_cell_angle_alpha  90.000 
_cell_angle_beta   96.039 
_cell_angle_gamma  90.000 
 
_shelx_F_squared_multiplier     1.000 
 
loop_ 
 _refln_index_h 
 _refln_index_k 
 _refln_index_l 
 _refln_F_squared_calc 
 _refln_F_squared_meas 
 _refln_F_squared_sigma 
 _refln_observed_status 
   2   0   0        0.14        4.02      0.60 o 
   4   0   0      273.23      317.04     10.21 o 
   6   0   0        0.62        1.72      2.72 o 
   8   0   0       11.89        8.99      2.27 o 
   1   1   0        1.02        0.00      0.24 o 
   2   1   0      217.14      228.04      6.82 o 
   3   1   0        2.04        6.90      0.63 o 
   4   1   0      353.15      379.84      7.69 o 
   5   1   0       46.84       48.94      1.18 o 
   6   1   0        1.23        2.34      0.98 o 
   7   1   0       22.24       22.72      4.16 o 
   8   1   0      106.22      107.92      4.01 o 
   9   1   0      256.94      249.70      7.57 o 
   0   2   0     2865.25     2426.83     84.05 o 
   1   2   0      340.38      383.50      4.49 o 
   2   2   0     1478.73     1514.95     24.08 o 
   3   2   0       52.03       73.12      2.37 o 
   4   2   0       25.68       28.45      1.16 o 
   5   2   0      665.26      661.64      9.51 o 
   6   2   0        1.34        1.52      1.04 o 
   7   2   0       56.00       58.25      4.72 o 
   8   2   0        9.27        5.29      1.35 o 
   9   2   0       87.06       90.68      4.78 o 
   1   3   0     2728.19     2788.52     24.14 o 
   2   3   0      534.80      530.95      5.90 o 
   3   3   0      181.81      202.77      3.17 o 
   4   3   0       27.19       30.45      1.24 o 
   5   3   0       70.25       72.37      2.04 o 
   6   3   0        6.80       11.79      2.08 o 
   7   3   0       28.17       25.30      2.76 o 
   8   3   0       71.25       71.00      5.42 o 
   9   3   0        0.60        0.50      1.50 o 
   0   4   0      135.97      163.19      2.39 o 
   1   4   0     3476.47     3597.23     29.71 o 
   2   4   0      350.95      386.74      4.33 o 
   3   4   0      158.15      150.66      2.50 o 
   4   4   0       28.03       24.53      1.17 o 
   5   4   0      495.03      468.49      6.69 o 
   6   4   0       57.61       66.21      2.27 o 
   7   4   0      698.26      696.30     22.07 o 
   8   4   0       87.74       77.29      5.96 o 
   9   4   0      114.54      113.73      4.37 o 
   1   5   0     4841.10     5227.55     42.78 o 
   2   5   0      227.43      206.51      2.41 o 
   3   5   0      139.75      133.26      2.18 o 
   4   5   0      383.22      402.44      5.63 o 
   5   5   0      180.08      197.70      3.02 o 
   6   5   0        0.58        3.07      0.97 o 
   7   5   0      122.74      114.44      4.04 o 
   8   5   0       95.84      105.13      7.20 o 
   9   5   0       18.24       26.27      4.51 o 
   0   6   0     4159.52     4170.81     52.23 o 
   1   6   0      701.81      725.79      6.19 o 
   2   6   0      294.91      303.47      3.20 o 
   3   6   0      269.51      258.84      3.63 o 
   4   6   0      175.67      176.81      2.96 o 
   5   6   0       34.78       37.80      1.50 o 
   6   6   0      125.84      124.85      5.75 o 
   7   6   0      518.53      530.39     13.50 o 
   8   6   0       39.15       36.19      4.75 o 
   9   6   0       32.62       31.78      5.02 o 
   1   7   0        0.43        3.48      0.38 o 
   2   7   0    14087.32    15344.71    130.32 o 
   3   7   0      166.31      164.04      2.27 o 
   4   7   0       85.25       94.84      2.39 o 
   5   7   0        6.62        7.85      0.90 o 
   6   7   0        0.31        0.51      1.59 o 
   7   7   0       17.50       16.41      2.48 o 
   8   7   0       88.02       90.04      4.52 o 
   9   7   0       41.27       44.24      5.75 o 
   0   8   0       59.21       53.34      1.44 o 
   1   8   0      562.29      646.06      5.92 o 
   2   8   0     6539.58     6928.73     59.45 o 
   3   8   0        1.64        2.95      0.58 o 
   4   8   0       32.94       33.58      1.15 o 
   5   8   0        0.08        1.08      0.83 o 
   6   8   0       10.80        9.54      1.73 o 
   7   8   0       92.63       99.29     17.69 o 
   8   8   0        0.20        0.00      2.01 o 
   9   8   0       57.40       46.85      6.08 o 
   1   9   0       67.16       50.56      1.03 o 
   2   9   0      327.25      342.80      3.67 o 
   3   9   0      445.26      456.37      5.09 o 
   4   9   0      102.63       89.13      1.97 o 
   5   9   0        5.97       17.34      2.13 o 
   6   9   0      213.51      218.51      5.55 o 
   7   9   0        1.74        0.00      2.13 o 
   8   9   0      123.50      121.69      5.89 o 
   9   9   0        0.02        0.00      3.54 o 
   0  10   0      828.36      770.32      9.91 o 
   1  10   0      100.82      107.99      1.48 o 
   2  10   0        1.03        5.15      0.54 o 
   3  10   0        5.13        7.81      0.72 o 
   4  10   0       21.13       23.04      1.16 o 
   5  10   0       92.96       98.63      2.79 o 
   6  10   0       87.76       88.84      3.60 o 
   7  10   0      215.09      220.29     14.13 o 
   8  10   0        0.21        0.00      2.31 o 
   9  10   0       42.27       51.75      6.93 o 
   1  11   0       10.38        8.25      0.58 o 
   2  11   0      278.12      290.67      3.18 o 
   3  11   0       78.16       88.28      2.07 o 
   4  11   0      354.75      345.39      5.34 o 
   5  11   0       19.94       26.19      1.91 o 
   6  11   0      131.15      150.06      5.87 o 
   7  11   0        0.62        0.00      2.31 o 
   8  11   0        8.99        6.85      2.85 o 
   9  11   0        5.20        8.84      4.90 o 
   0  12   0      180.20      160.67      3.22 o 
   1  12   0       29.00       31.42      0.93 o 
   2  12   0       76.28       82.21      1.41 o 
   3  12   0     1858.00     1947.50     21.39 o 
   4  12   0        0.83        2.02      0.92 o 
   5  12   0       85.26       90.97      3.05 o 
   6  12   0       45.30       44.15      2.87 o 
   7  12   0       24.51       22.23      4.01 o 
   8  12   0      117.37      116.77      6.43 o 
   1  13   0       39.36       43.94      1.14 o 
   2  13   0      153.15      155.46      2.17 o 
   3  13   0     1143.61     1140.08     12.98 o 
   4  13   0      261.63      252.74      5.02 o 
   5  13   0        4.73        3.73      1.35 o 
   6  13   0      342.96      361.40      8.34 o 
   7  13   0       59.80       53.32      4.75 o 
   8  13   0        0.06        5.25     10.52 o 
   0  14   0      888.05      937.15     11.54 o 
   1  14   0        1.50        3.10      0.63 o 
   2  14   0      366.26      365.98      4.35 o 
   3  14   0       30.30       31.60      1.61 o 
   4  14   0      517.13      537.67     11.32 o 
   5  14   0      148.06      136.19      3.94 o 
   6  14   0       14.47       17.40      2.81 o 
   7  14   0        0.87        0.00      2.38 o 
   8  14   0       57.28       60.47      6.60 o 
   1  15   0      346.19      337.01      4.14 o 
   2  15   0        0.62        2.02      0.75 o 
   3  15   0        4.68        4.27      1.17 o 
   4  15   0      868.20      844.22     12.04 o 
   5  15   0        0.55        0.00      1.31 o 
   6  15   0       94.21      105.34      4.50 o 
   7  15   0        8.25       18.47      3.28 o 
   8  15   0       26.00       36.27      4.81 o 
   0  16   0        3.03        7.68      1.43 o 
   1  16   0        0.01        0.30      0.75 o 
   2  16   0       88.14       82.43      2.32 o 
   3  16   0       12.46       17.39      1.38 o 
   4  16   0      508.05      503.54      9.07 o 
   5  16   0       11.98       12.42      2.34 o 
   6  16   0        4.58        5.68      2.70 o 
   7  16   0        3.58        1.73      3.28 o 
   1  17   0       70.51       73.82      2.04 o 
   2  17   0       31.86       32.05      1.69 o 
   3  17   0       55.42       60.30      2.34 o 
   4  17   0      352.89      346.38      6.27 o 
   5  17   0      220.38      212.70      5.58 o 
   6  17   0       61.50       66.06      4.31 o 
   7  17   0        1.81        0.55      4.49 o 
   0  18   0       78.08       73.99      2.87 o 
   1  18   0        3.85        5.04      1.03 o 
   2  18   0      278.86      273.61      4.51 o 
   3  18   0        1.12        0.97      1.13 o 
   4  18   0        5.90        4.67      1.37 o 
   5  18   0      118.38      124.25      4.34 o 
   6  18   0       26.70       30.16      2.65 o 
   7  18   0       51.53       62.06     11.51 o 
   1  19   0        0.90        0.00      0.88 o 
   2  19   0       71.51       76.99      2.45 o 
   3  19   0        2.53        2.23      1.18 o 
   4  19   0      158.79      149.92      4.10 o 
   5  19   0      159.77      153.82      4.25 o 
   6  19   0      162.81      164.87      7.25 o 
   0  20   0       54.76       59.78      4.23 o 
   1  20   0        0.14        1.63      1.05 o 
   2  20   0       30.06       28.58      1.82 o 
   3  20   0        0.74        0.42      1.45 o 
   4  20   0       63.29       59.36      2.86 o 
   5  20   0      447.91      414.36      8.37 o 
   6  20   0        0.00        0.00      2.86 o 
   1  21   0       64.39       65.48      2.28 o 
   2  21   0        6.29        6.73      1.38 o 
   3  21   0        6.60        5.14      1.56 o 
   4  21   0       50.00       54.59      3.59 o 
   5  21   0      132.86      131.09      4.56 o 
   0  22   0       54.82       51.96      3.20 o 
   1  22   0        1.55        1.28      1.17 o 
   2  22   0       39.24       29.21      2.14 o 
   3  22   0       31.96       33.22      2.41 o 
   4  22   0       84.80       86.47      3.57 o 
   5  22   0        0.50        0.00      2.56 o 
   1  23   0      130.92      127.96      3.69 o 
   2  23   0       27.91       26.65      2.25 o 
   3  23   0       35.24       35.98      3.88 o 
   4  23   0       21.40       19.45      2.34 o 
   0  24   0       43.11       48.10      3.37 o 
   1  24   0        0.25        1.35      1.48 o 
   2  24   0       67.41       73.62      4.54 o 
   3  24   0        9.18       11.16      2.17 o 
   1  25   0        3.06        3.68      1.86 o 
   2  25   0       26.95       21.70      2.61 o 
  -9   0   1        4.34        4.60      2.42 o 
  -7   0   1      204.45      209.83      6.56 o 
  -5   0   1      406.99      392.60     11.57 o 
  -3   0   1     4368.18     4346.26    116.63 o 
  -1   0   1        3.99        5.22      0.67 o 
   1   0   1     1077.69     1110.45     17.02 o 
   3   0   1      553.80      616.74     12.39 o 
   5   0   1      603.28      575.60     15.90 o 
   7   0   1       93.79       76.84      4.77 o 
   9   0   1      173.83      181.64      8.99 o 
 -10   1   1       13.28       12.95      2.46 o 
  -9   1   1       54.36       47.30      6.48 o 
  -8   1   1        7.09        9.72      3.10 o 
  -7   1   1        2.42       11.65      4.30 o 
  -6   1   1      312.48      311.10      6.55 o 
  -5   1   1       62.99       64.46      2.54 o 
  -4   1   1       26.70       18.37      1.30 o 
  -3   1   1       71.48       83.58      2.60 o 
  -2   1   1     1674.14     1648.70     26.18 o 
  -1   1   1        6.47        3.64      0.34 o 
   0   1   1       19.66        1.60      0.51 o 
   1   1   1        9.79       12.50      0.65 o 
   2   1   1        1.60        8.43      0.36 o 
   3   1   1     1450.61     1575.96     15.94 o 
   4   1   1      132.23      175.74      3.08 o 
   5   1   1      123.13      114.55      2.14 o 
   6   1   1     1926.93     1859.91     35.07 o 
   7   1   1       28.81       26.35      1.81 o 
   8   1   1      122.29      131.74      4.68 o 
   9   1   1        3.97        3.82      2.48 o 
 -10   2   1        0.33        0.00      1.85 o 
  -9   2   1        1.15        2.44      1.60 o 
  -8   2   1       93.25       97.78      6.02 o 
  -7   2   1        0.81        1.89      1.68 o 
  -6   2   1      272.80      266.87      6.86 o 
  -5   2   1        6.23        9.79      0.78 o 
  -4   2   1      313.63      323.04      4.80 o 
  -3   2   1     3050.23     3181.05     48.35 o 
  -2   2   1      228.90      199.56      3.09 o 
  -1   2   1      227.53      219.95      2.94 o 
   0   2   1     4686.86     4657.48     44.84 o 
   1   2   1     1687.44     1713.05     15.19 o 
   2   2   1      821.88      870.60      9.21 o 
   3   2   1       14.09       19.83      0.63 o 
   4   2   1      328.42      353.52      5.24 o 
   5   2   1      140.44      135.68      2.81 o 
   6   2   1      724.72      702.94     15.13 o 
   7   2   1      148.81      151.77      9.47 o 
   8   2   1        8.44        9.30      1.63 o 
   9   2   1       36.86       42.66      6.08 o 
  -9   3   1       20.55       24.94      3.51 o 
  -8   3   1       74.64       77.68      5.75 o 
  -7   3   1      513.88      547.78     38.15 o 
  -6   3   1      120.36      112.84      4.60 o 
  -5   3   1      246.85      237.01      4.63 o 
  -4   3   1       28.62       24.02      1.14 o 
  -3   3   1      573.33      655.58      8.36 o 
  -2   3   1      183.63      173.33      2.62 o 
  -1   3   1    13213.99    13342.79    153.45 o 
   0   3   1      720.58      744.36      8.05 o 
   1   3   1    25356.94    26148.06    214.57 o 
   2   3   1      387.26      440.26      4.46 o 
   3   3   1      204.91      254.73      3.02 o 
   4   3   1        2.65        3.19      0.51 o 
   5   3   1      218.31      219.26      3.72 o 
   6   3   1        0.39        0.00      1.19 o 
   7   3   1        7.76        4.84      2.51 o 
   8   3   1      205.43      207.39      8.84 o 
   9   3   1       18.54       18.35      2.30 o 
  -9   4   1       59.68       75.20      6.29 o 
  -8   4   1      216.36      229.57     10.71 o 
  -7   4   1      232.03      226.40      9.80 o 
  -6   4   1      131.72      122.69      3.06 o 
  -5   4   1       61.41       65.15      2.06 o 
  -4   4   1      236.11      254.46      3.97 o 
  -3   4   1        5.66        5.29      0.53 o 
  -2   4   1       98.05      107.63      1.82 o 
  -1   4   1    27913.44    28516.96    274.58 o 
   0   4   1     1299.07     1409.48     12.28 o 
   1   4   1    13798.67    14291.38    108.29 o 
   2   4   1      847.30      887.79      8.57 o 
   3   4   1       74.73      105.73      1.74 o 
   4   4   1     1064.72     1086.73     11.14 o 
   5   4   1      462.95      487.52      8.13 o 
   6   4   1      589.41      572.24     10.67 o 
   7   4   1        0.18        0.00      1.20 o 
   8   4   1       17.80       18.19      3.60 o 
   9   4   1        7.51        6.74      1.80 o 
  -9   5   1       15.37       16.07      3.99 o 
  -8   5   1       20.97       11.53      3.30 o 
  -7   5   1       44.12       38.98      2.63 o 
  -6   5   1       51.61       63.58      2.11 o 
  -5   5   1      571.63      590.02      9.71 o 
  -4   5   1       40.67       27.80      1.54 o 
  -3   5   1       11.58       19.16      0.78 o 
  -2   5   1      389.66      407.22      4.52 o 
  -1   5   1    13973.09    14340.13    119.09 o 
   0   5   1     1185.49     1202.20     10.79 o 
   1   5   1      918.28      960.79      7.97 o 
   2   5   1     1431.19     1522.20     13.13 o 
   3   5   1       37.67       37.66      0.99 o 
   4   5   1        0.44        0.00      0.46 o 
   5   5   1      502.38      471.70      7.32 o 
   6   5   1       25.36       35.47      2.36 o 
   7   5   1       85.90       94.27      4.17 o 
   8   5   1       93.47       80.74      6.45 o 
   9   5   1        4.77        2.95      1.58 o 
  -9   6   1        0.18        0.00      3.12 o 
  -8   6   1       16.91       16.77      4.02 o 
  -7   6   1       17.53       16.89      2.27 o 
  -6   6   1      145.77      132.62      3.95 o 
  -5   6   1      809.95      785.44      9.66 o 
  -4   6   1      254.66      232.33      3.36 o 
  -3   6   1       42.04       36.59      1.52 o 
  -2   6   1       36.35       37.17      0.90 o 
  -1   6   1      141.82      127.03      1.71 o 
   0   6   1      398.87      384.18      4.18 o 
   1   6   1      145.86      164.46      1.72 o 
   2   6   1       12.54       22.69      0.67 o 
   3   6   1       41.70       50.69      1.45 o 
   4   6   1      784.55      802.48      9.63 o 
   5   6   1       56.81       63.00      2.33 o 
   6   6   1        0.92        4.84      1.36 o 
   7   6   1       20.42       23.71      2.60 o 
   8   6   1        1.40        1.18      2.97 o 
   9   6   1       52.08       48.60      5.78 o 
  -9   7   1       17.61       26.12      4.93 o 
  -8   7   1       67.69       60.37      5.25 o 
  -7   7   1        0.60        1.47      1.83 o 
  -6   7   1       50.27       47.23      3.21 o 
  -5   7   1       50.99       45.44      2.52 o 
  -4   7   1       94.86      104.12      2.07 o 
  -3   7   1      290.21      284.12      3.48 o 
  -2   7   1       11.50        6.47      0.55 o 
  -1   7   1      397.09      388.05      3.90 o 
   0   7   1      249.72      256.51      2.68 o 
   1   7   1        8.19       15.51      0.48 o 
   2   7   1      174.58      190.70      2.26 o 
   3   7   1       66.92       63.62      1.46 o 
   4   7   1      368.31      342.94      5.15 o 
   5   7   1       39.50       51.15      2.02 o 
   6   7   1      213.97      222.62      6.14 o 
   7   7   1      283.57      302.55      9.22 o 
   8   7   1      370.55      367.70     22.65 o 
   9   7   1       79.42       80.77      7.32 o 
  -9   8   1        5.94        9.87      4.33 o 
  -8   8   1       12.80       11.18      6.36 o 
  -7   8   1       20.51       21.20      2.78 o 
  -6   8   1        0.12        0.67      1.66 o 
  -5   8   1      581.38      544.71      7.60 o 
  -4   8   1       16.75       19.13      0.99 o 
  -3   8   1      615.32      566.87      6.19 o 
  -2   8   1     1448.79     1552.67     15.08 o 
  -1   8   1     1394.35     1419.00     12.67 o 
   0   8   1      157.18      145.79      1.76 o 
   1   8   1      447.93      490.87      4.29 o 
   2   8   1     1710.35     1874.50     16.19 o 
   3   8   1      118.05      107.29      1.98 o 
   4   8   1      290.37      276.33      3.87 o 
   5   8   1       28.05       16.16      1.52 o 
   6   8   1      141.21      137.62      4.26 o 
   7   8   1       43.77       40.09      3.46 o 
   8   8   1      195.26      174.42     15.03 o 
   9   8   1       77.82       82.25      7.63 o 
  -9   9   1       48.12       39.37      6.02 o 
  -8   9   1        3.11        0.00      2.15 o 
  -7   9   1      265.64      270.17      8.98 o 
  -6   9   1        3.79        4.07      1.86 o 
  -5   9   1       13.06       19.08      1.72 o 
  -4   9   1     1001.20      972.24     10.21 o 
  -3   9   1      211.89      238.93      3.04 o 
  -2   9   1     2696.74     2831.63     25.68 o 
  -1   9   1      465.82      484.64      5.05 o 
   0   9   1      194.71      193.30      2.20 o 
   1   9   1      371.76      393.21      4.07 o 
   2   9   1      801.96      883.64      8.13 o 
   3   9   1      553.46      533.96      6.04 o 
   4   9   1       16.08       17.68      1.13 o 
   5   9   1      216.48      203.61      4.80 o 
   6   9   1       18.40       16.53      2.35 o 
   7   9   1       90.72       89.64     12.29 o 
   8   9   1      552.18      547.75     20.65 o 
   9   9   1        1.60        4.84      3.93 o 
  -9  10   1       52.52       53.53      6.93 o 
  -8  10   1        4.98        1.61      2.49 o 
  -7  10   1       83.10       91.25     14.95 o 
  -6  10   1      282.64      296.52      8.13 o 
  -5  10   1       94.22       96.59      2.63 o 
  -4  10   1       40.14       32.31      1.19 o 
  -3  10   1      681.76      700.32      7.26 o 
  -2  10   1      228.01      264.94      3.12 o 
  -1  10   1     1680.22     1780.09     15.66 o 
   0  10   1      182.18      194.05      2.27 o 
   1  10   1      498.30      525.63      5.44 o 
   2  10   1      374.53      363.34      3.89 o 
   3  10   1      168.11      207.57      4.47 o 
   4  10   1      605.44      563.01      7.56 o 
   5  10   1       70.61       65.09      2.67 o 
   6  10   1       11.81        9.57      2.21 o 
   7  10   1        1.93        3.13      2.40 o 
   8  10   1       19.70       19.13      3.11 o 
   9  10   1       58.17       58.10      7.17 o 
  -9  11   1      269.46      271.58     14.74 o 
  -8  11   1       55.94       60.51      4.64 o 
  -7  11   1        6.14        0.78      2.33 o 
  -6  11   1        6.69        7.03      2.10 o 
  -5  11   1       53.77       60.37      2.18 o 
  -4  11   1       48.00       39.44      1.60 o 
  -3  11   1     1118.89     1235.45     13.92 o 
  -2  11   1       44.49       50.65      1.24 o 
  -1  11   1        7.01        9.78      0.93 o 
   0  11   1       22.69       25.64      0.85 o 
   1  11   1      248.18      291.58      3.34 o 
   2  11   1      125.61      145.30      2.10 o 
   3  11   1     3402.57     3543.92     33.82 o 
   4  11   1       26.54       25.46      1.42 o 
   5  11   1        1.31        2.27      1.23 o 
   6  11   1      208.05      215.30      5.83 o 
   7  11   1       14.92       16.86      3.24 o 
   8  11   1      145.95      150.37      7.03 o 
  -8  12   1       34.85       39.75      4.51 o 
  -7  12   1       86.16       99.96      5.81 o 
  -6  12   1      106.31      105.73      6.28 o 
  -5  12   1       83.29       86.49      3.21 o 
  -4  12   1        9.15        7.56      1.04 o 
  -3  12   1     2729.60     2834.25     26.78 o 
  -2  12   1      226.23      260.41      3.38 o 
  -1  12   1        0.03        1.33      0.50 o 
   0  12   1      231.49      223.15      2.76 o 
   1  12   1      154.40      157.59      2.25 o 
   2  12   1      403.51      388.37      4.04 o 
   3  12   1       19.04       14.06      1.55 o 
   4  12   1      380.41      399.14      6.03 o 
   5  12   1      104.05      105.57      3.33 o 
   6  12   1       71.78       70.67      3.49 o 
   7  12   1       40.29       43.36      4.30 o 
   8  12   1       42.96       43.81      4.42 o 
  -8  13   1        1.67        7.50      3.07 o 
  -7  13   1      138.39      138.50      7.07 o 
  -6  13   1      102.70      100.65      4.89 o 
  -5  13   1        0.10        1.98      1.27 o 
  -4  13   1        1.09        4.18      1.01 o 
  -3  13   1      568.17      567.68      6.56 o 
  -2  13   1       67.63       74.90      1.72 o 
  -1  13   1       11.36       11.52      0.74 o 
   0  13   1      377.00      365.71      4.15 o 
   1  13   1      226.06      215.93      2.83 o 
   2  13   1       27.50       27.38      1.07 o 
   3  13   1       91.77       79.68      2.19 o 
   4  13   1      106.47       89.39      2.62 o 
   5  13   1       57.35       62.56      2.71 o 
   6  13   1        1.76        4.43      1.69 o 
   7  13   1      211.70      223.40      8.99 o 
   8  13   1       22.16       24.90      3.97 o 
  -8  14   1        1.85        2.97      3.08 o 
  -7  14   1        0.04        2.05      2.59 o 
  -6  14   1        1.36        0.00      1.68 o 
  -5  14   1       81.69       80.30      3.23 o 
  -4  14   1       17.50       16.36      1.34 o 
  -3  14   1     1093.17     1065.80     11.94 o 
  -2  14   1       35.36       34.61      1.91 o 
  -1  14   1      210.48      207.40      3.25 o 
   0  14   1       12.44       16.01      0.90 o 
   1  14   1      191.19      173.63      2.53 o 
   2  14   1      190.55      187.16      3.44 o 
   3  14   1       90.87       94.86      2.39 o 
   4  14   1       74.11       84.71      3.15 o 
   5  14   1      284.18      296.04      6.14 o 
   6  14   1       41.71       39.76      4.49 o 
   7  14   1        3.26        4.05      2.56 o 
   8  14   1       13.92       19.69      3.96 o 
  -8  15   1       19.24       13.60      3.88 o 
  -7  15   1        1.29        0.00      2.35 o 
  -6  15   1        8.63        9.39      2.12 o 
  -5  15   1        2.50        2.73      1.43 o 
  -4  15   1      237.16      254.60      4.86 o 
  -3  15   1      230.52      219.59      4.51 o 
  -2  15   1       53.94       60.25      1.79 o 
  -1  15   1       99.64       93.22      2.01 o 
   0  15   1      168.58      167.25      2.65 o 
   1  15   1       53.22       49.25      1.34 o 
   2  15   1        7.53        4.83      0.96 o 
   3  15   1       20.14       17.08      1.42 o 
   4  15   1      422.22      417.53      7.30 o 
   5  15   1       11.68       16.62      2.57 o 
   6  15   1        0.04        0.00      1.66 o 
   7  15   1       93.31      106.85      7.35 o 
   8  15   1       58.04       76.05      8.23 o 
  -7  16   1       87.95       91.06     13.15 o 
  -6  16   1       16.11       24.40      3.86 o 
  -5  16   1      138.93      138.92      4.34 o 
  -4  16   1      703.62      684.02     10.39 o 
  -3  16   1       72.10       71.45      2.93 o 
  -2  16   1      107.27      110.20      2.35 o 
  -1  16   1      465.41      472.48      5.61 o 
   0  16   1        2.40        2.28      0.72 o 
   1  16   1      236.83      232.07      4.62 o 
   2  16   1        2.35        1.65      0.81 o 
   3  16   1       22.44       23.04      1.56 o 
   4  16   1      344.21      330.76      6.34 o 
   5  16   1      281.35      287.41      5.78 o 
   6  16   1       13.46       10.29      2.43 o 
   7  16   1      147.33      163.51     16.72 o 
  -7  17   1       11.98       19.11      4.54 o 
  -6  17   1        1.07        0.00      2.44 o 
  -5  17   1        2.11        4.74      1.69 o 
  -4  17   1      762.71      740.96     11.22 o 
  -3  17   1        1.44        2.50      1.11 o 
  -2  17   1      251.08      252.28      3.97 o 
  -1  17   1       55.08       55.36      2.06 o 
   0  17   1      140.63      134.56      2.60 o 
   1  17   1       12.37       14.23      1.16 o 
   2  17   1      120.44      115.23      2.57 o 
   3  17   1       26.34       29.33      1.93 o 
   4  17   1      114.79      114.19      3.35 o 
   5  17   1       39.38       36.83      2.08 o 
   6  17   1       30.98       32.11      3.62 o 
   7  17   1       31.86       30.34      7.25 o 
  -7  18   1       34.83       33.34      5.37 o 
  -6  18   1        1.01        0.00      2.61 o 
  -5  18   1      114.24      109.93      4.72 o 
  -4  18   1        3.23        2.44      1.31 o 
  -3  18   1      123.95      116.82      3.61 o 
  -2  18   1        5.65        3.91      1.30 o 
  -1  18   1       59.65       55.33      1.88 o 
   0  18   1      101.53       90.02      2.24 o 
   1  18   1      262.89      256.16      4.05 o 
   2  18   1      439.94      442.00      6.14 o 
   3  18   1       26.44       21.40      1.72 o 
   4  18   1       29.12       26.63      2.04 o 
   5  18   1      105.19      100.39      4.00 o 
   6  18   1        6.49        4.35      1.65 o 
   7  18   1        0.64        0.00      1.89 o 
  -6  19   1        0.35        0.00      1.66 o 
  -5  19   1      346.30      328.45      6.97 o 
  -4  19   1       15.74       14.50      1.70 o 
  -3  19   1       12.13       13.35      1.52 o 
  -2  19   1        7.57        9.05      1.47 o 
  -1  19   1      333.21      330.47      4.87 o 
   0  19   1       45.18       43.26      1.80 o 
   1  19   1      157.31      152.07      3.09 o 
   2  19   1        0.05        0.71      1.05 o 
   3  19   1       20.68       22.34      1.84 o 
   4  19   1       23.74       23.86      2.43 o 
   5  19   1      245.56      242.06      5.46 o 
   6  19   1        6.18        9.43      1.98 o 
  -6  20   1        2.87        4.29      1.88 o 
  -5  20   1      144.47      145.58      5.21 o 
  -4  20   1       19.80       15.23      1.93 o 
  -3  20   1       44.65       42.46      2.25 o 
  -2  20   1        4.98        8.30      1.37 o 
  -1  20   1       44.19       44.12      1.90 o 
   0  20   1       97.36      101.22      2.76 o 
   1  20   1       26.62       26.90      1.65 o 
   2  20   1       58.87       61.25      2.63 o 
   3  20   1       32.72       34.42      2.38 o 
   4  20   1      123.57      123.66      4.16 o 
   5  20   1       89.60       85.32      3.46 o 
   6  20   1       85.44       85.76      5.77 o 
  -5  21   1      206.24      209.11      8.08 o 
  -4  21   1       74.19       77.17      3.16 o 
  -3  21   1        4.21        2.95      1.41 o 
  -2  21   1        7.46        6.86      1.40 o 
  -1  21   1      199.35      200.60      4.10 o 
   0  21   1        3.28        2.73      1.22 o 
   1  21   1       74.10       76.34      2.44 o 
   2  21   1       34.75       33.56      2.01 o 
   3  21   1      169.36      175.03      4.49 o 
   4  21   1        0.22        2.67      1.60 o 
   5  21   1        6.94        1.37      1.78 o 
  -5  22   1       36.60       28.11      2.75 o 
  -4  22   1        8.35        9.16      1.91 o 
  -3  22   1       42.13       38.01      2.51 o 
  -2  22   1       25.25       28.77      2.28 o 
  -1  22   1      434.31      438.19      6.72 o 
   0  22   1        0.27        0.60      1.21 o 
   1  22   1       40.60       41.39      2.01 o 
   2  22   1       61.96       66.05      2.85 o 
   3  22   1        6.17        7.43      2.34 o 
   4  22   1       38.95       37.55      2.72 o 
   5  22   1      105.46      105.35      4.26 o 
  -4  23   1        1.70        0.00      1.73 o 
  -3  23   1        0.24        0.00      1.63 o 
  -2  23   1        0.15        0.07      1.44 o 
  -1  23   1       31.55       33.49      2.28 o 
   0  23   1      161.58      159.12      4.81 o 
   1  23   1       12.34       14.97      1.66 o 
   2  23   1       13.77       15.44      2.02 o 
   3  23   1       63.65       63.44      3.29 o 
   4  23   1        1.37        0.00      1.70 o 
  -3  24   1       42.47       45.27      3.04 o 
  -2  24   1        1.40        1.81      1.69 o 
  -1  24   1       15.11       19.04      2.05 o 
   0  24   1        0.84        1.18      1.59 o 
   1  24   1        1.27        2.95      1.53 o 
   2  24   1        0.28        0.00      1.69 o 
   3  24   1        1.96        3.05      2.49 o 
  -2  25   1       33.96       33.46      2.89 o 
  -1  25   1        1.61        0.00      1.85 o 
   0  25   1      157.93      153.80      4.68 o 
   1  25   1        0.03        0.51      1.66 o 
   2  25   1       35.05       39.46      3.06 o 
 -10   0   2      158.41      176.58      9.29 o 
  -8   0   2        0.59        0.00      1.76 o 
  -6   0   2     3676.92     3826.25     90.48 o 
  -4   0   2      251.80      231.96     11.20 o 
  -2   0   2      866.55      913.52     18.57 o 
   0   0   2    17600.30    17191.85    502.77 o 
   2   0   2      927.61      949.26     13.32 o 
   4   0   2        3.99       23.44      0.88 o 
   6   0   2      639.39      646.16     20.47 o 
   8   0   2       20.88       22.76      3.21 o 
 -10   1   2       66.02       68.98      4.11 o 
  -9   1   2       55.71       57.48      3.24 o 
  -8   1   2        1.05        0.40      1.19 o 
  -7   1   2      515.29      511.93     17.25 o 
  -6   1   2        1.13        2.23      0.95 o 
  -5   1   2      985.84      957.91     25.14 o 
  -4   1   2       95.60      113.51      3.39 o 
  -3   1   2      482.53      514.53      9.23 o 
  -2   1   2      402.01      386.32      4.56 o 
  -1   1   2      251.80      281.90      3.67 o 
   0   1   2     3300.38     3194.10     43.49 o 
   1   1   2      129.86      121.89      1.46 o 
   2   1   2      249.67      257.43      3.20 o 
   3   1   2     1183.11     1288.36     15.06 o 
   4   1   2      367.91      371.97      6.31 o 
   5   1   2      512.47      474.12      9.49 o 
   6   1   2        0.62        1.49      0.86 o 
   7   1   2      547.44      523.23     10.91 o 
   8   1   2       36.88       31.62      4.18 o 
   9   1   2        3.04        2.35      1.89 o 
 -10   2   2        0.01        0.00      1.85 o 
  -9   2   2        0.02        0.00      1.36 o 
  -8   2   2       46.19       49.12      4.27 o 
  -7   2   2      163.78      167.97      6.25 o 
  -6   2   2       27.24       22.83      3.15 o 
  -5   2   2       54.50       52.94      1.54 o 
  -4   2   2      516.97      567.60      7.88 o 
  -3   2   2        4.04       13.79      0.84 o 
  -2   2   2      672.95      686.61      8.48 o 
  -1   2   2     1159.52     1201.39     14.15 o 
   0   2   2     1088.80     1071.96     15.14 o 
   1   2   2      391.54      393.19      3.50 o 
   2   2   2       65.94       78.37      1.22 o 
   3   2   2     2580.38     2748.40     27.97 o 
   4   2   2      924.31      913.03     14.76 o 
   5   2   2      366.75      351.25      6.79 o 
   6   2   2      834.04      768.32     13.39 o 
   7   2   2       16.97       19.39      2.32 o 
   8   2   2       62.67       58.84      5.31 o 
   9   2   2        8.60       11.71      2.22 o 
  -9   3   2        0.31        0.00      1.33 o 
  -8   3   2       84.80       79.44      5.78 o 
  -7   3   2      500.12      492.58     19.63 o 
  -6   3   2      460.17      429.75      8.21 o 
  -5   3   2      276.00      248.75      6.37 o 
  -4   3   2     1721.06     1643.57     21.33 o 
  -3   3   2      400.89      398.76      5.80 o 
  -2   3   2      277.84      280.09      4.16 o 
  -1   3   2        6.39       10.93      0.73 o 
   0   3   2      116.78      128.43      1.55 o 
   1   3   2       37.27       34.68      0.61 o 
   2   3   2       91.61       86.96      1.62 o 
   3   3   2      496.16      555.76      7.24 o 
   4   3   2     1288.42     1270.74     16.03 o 
   5   3   2      856.93      835.50     12.77 o 
   6   3   2      366.18      348.13      9.74 o 
   7   3   2      167.79      151.44      6.21 o 
   8   3   2        1.04        3.82      1.49 o 
   9   3   2        6.32        7.89      2.04 o 
  -9   4   2      137.09      133.13      8.29 o 
  -8   4   2       66.66       60.71      5.17 o 
  -7   4   2       66.39       65.59      3.85 o 
  -6   4   2        7.92        4.85      1.17 o 
  -5   4   2       47.89       41.97      1.69 o 
  -4   4   2        1.81        1.99      0.61 o 
  -3   4   2        9.01        8.10      0.90 o 
  -2   4   2     1277.54     1354.52     16.00 o 
  -1   4   2     1019.87     1062.97     10.56 o 
   0   4   2        0.25        0.41      0.32 o 
   1   4   2        0.16        4.84      0.30 o 
   2   4   2      717.88      783.61      7.04 o 
   3   4   2     1076.96     1133.42     12.27 o 
   4   4   2      254.10      240.83      3.89 o 
   5   4   2       73.60       51.28      2.00 o 
   6   4   2       31.23       20.29      1.71 o 
   7   4   2      499.76      489.79     10.64 o 
   8   4   2       28.54       24.75      2.27 o 
   9   4   2        7.04        9.03      2.05 o 
  -9   5   2       17.12       17.13      4.15 o 
  -8   5   2        7.30        7.99      3.18 o 
  -7   5   2      142.58      136.83      4.27 o 
  -6   5   2        3.89        5.56      1.24 o 
  -5   5   2     1851.52     1746.20     28.05 o 
  -4   5   2      486.17      467.07      5.72 o 
  -3   5   2        8.11        6.05      0.61 o 
  -2   5   2     1143.79     1203.03     12.61 o 
  -1   5   2      312.81      330.60      3.74 o 
   0   5   2       19.70       19.21      0.63 o 
   1   5   2      506.86      542.46      4.38 o 
   2   5   2     2237.95     2317.87     18.37 o 
   3   5   2        2.26        1.86      0.67 o 
   4   5   2      744.18      647.46      8.58 o 
   5   5   2      805.03      788.28     10.41 o 
   6   5   2      253.75      223.68      6.53 o 
   7   5   2      333.41      306.07      8.82 o 
   8   5   2      112.32      106.98      7.47 o 
   9   5   2        6.17        5.17      3.75 o 
  -9   6   2       74.21       67.85      6.45 o 
  -8   6   2       30.11       29.35      4.57 o 
  -7   6   2       23.95       20.02      2.34 o 
  -6   6   2      110.88      116.82      3.68 o 
  -5   6   2      294.67      242.37      4.14 o 
  -4   6   2       78.80       77.69      1.75 o 
  -3   6   2      544.48      512.43      5.77 o 
  -2   6   2     1122.25     1244.10     10.94 o 
  -1   6   2      315.10      347.93      3.83 o 
   0   6   2        9.49       12.68      0.79 o 
   1   6   2      324.61      346.49      3.18 o 
   2   6   2     1017.00     1111.53     10.20 o 
   3   6   2       44.04       45.73      1.05 o 
   4   6   2      817.08      759.03      9.26 o 
   5   6   2       94.29       93.88      2.43 o 
   6   6   2       19.75       17.47      2.41 o 
   7   6   2      212.87      205.35      8.41 o 
   8   6   2      252.98      263.92     12.65 o 
   9   6   2       59.18       70.83      3.78 o 
  -9   7   2        8.66       11.71      4.15 o 
  -8   7   2      756.38      784.12     18.68 o 
  -7   7   2      144.25      141.25      5.65 o 
  -6   7   2       18.37       16.26      1.87 o 
  -5   7   2      593.56      566.35      7.42 o 
  -4   7   2      675.19      636.29      7.18 o 
  -3   7   2      172.95      192.29      2.65 o 
  -2   7   2     1385.52     1558.17     13.60 o 
  -1   7   2      158.84      163.13      2.21 o 
   0   7   2      275.43      301.84      3.09 o 
   1   7   2      820.60      833.16      6.97 o 
   2   7   2      578.36      749.90      6.92 o 
   3   7   2      308.84      308.39      4.20 o 
   4   7   2     1056.20     1095.97     12.90 o 
   5   7   2     1251.71     1169.28     15.86 o 
   6   7   2        6.72        6.92      1.69 o 
   7   7   2      157.25      156.56      8.37 o 
   8   7   2        3.64        3.25      2.60 o 
   9   7   2       15.16       13.82      2.07 o 
  -9   8   2        4.38        1.69      3.66 o 
  -8   8   2      378.81      360.80     16.46 o 
  -7   8   2        1.60        0.75      1.82 o 
  -6   8   2       63.60       62.38      3.81 o 
  -5   8   2       43.51       53.19      1.70 o 
  -4   8   2     1356.50     1383.87     14.38 o 
  -3   8   2        0.32        2.58      0.58 o 
  -2   8   2     1415.23     1609.45     14.12 o 
  -1   8   2      356.63      360.30      4.33 o 
   0   8   2      114.87      121.61      1.62 o 
   1   8   2        0.16        1.67      0.35 o 
   2   8   2       42.84       54.05      1.27 o 
   3   8   2        0.85        3.24      0.60 o 
   4   8   2      368.21      346.03      5.01 o 
   5   8   2       29.37       37.20      2.01 o 
   6   8   2      131.24      140.94      4.46 o 
   7   8   2      135.59      134.67      5.95 o 
   8   8   2       11.16        8.68      2.68 o 
   9   8   2        6.20        6.78      4.30 o 
  -9   9   2      127.74      126.68      9.59 o 
  -8   9   2        4.53        7.03      2.63 o 
  -7   9   2       97.69      101.89      5.22 o 
  -6   9   2       24.61       20.47      2.44 o 
  -5   9   2      353.63      313.73      5.64 o 
  -4   9   2      106.08       79.27      2.14 o 
  -3   9   2      899.08      920.77      8.99 o 
  -2   9   2     1240.05     1382.67     12.85 o 
  -1   9   2      274.04      306.78      3.74 o 
   0   9   2      638.87      632.88      6.16 o 
   1   9   2       62.72       68.89      1.13 o 
   2   9   2       20.38       24.37      0.79 o 
   3   9   2      357.44      356.15      5.64 o 
   4   9   2      362.87      335.14      4.77 o 
   5   9   2      349.16      366.44      6.98 o 
   6   9   2       82.84       86.54      4.46 o 
   7   9   2       16.46       18.86      5.22 o 
   8   9   2       17.49       15.04      4.09 o 
   9   9   2      179.42      201.22     12.04 o 
  -9  10   2       23.60       22.94      5.63 o 
  -8  10   2       35.20       47.16      4.08 o 
  -7  10   2        3.44        4.69      2.41 o 
  -6  10   2      339.81      334.57     13.00 o 
  -5  10   2       59.80       53.15      2.01 o 
  -4  10   2      917.32      826.26      9.22 o 
  -3  10   2        0.92        1.82      0.54 o 
  -2  10   2      446.32      467.16      4.95 o 
  -1  10   2      345.51      325.67      3.49 o 
   0  10   2        6.36        5.28      0.50 o 
   1  10   2     1744.50     1754.63     16.36 o 
   2  10   2        0.01        0.00      0.48 o 
   3  10   2        1.11        3.66      0.77 o 
   4  10   2        0.49        0.00      0.71 o 
   5  10   2       81.17       67.62      3.85 o 
   6  10   2      438.62      471.38      8.80 o 
   7  10   2       10.18       16.24      2.99 o 
   8  10   2      102.24      108.26     15.31 o 
   9  10   2      226.09      233.20     13.32 o 
  -9  11   2        1.05        4.15      4.87 o 
  -8  11   2        5.87        4.81      2.72 o 
  -7  11   2       48.99       45.80      9.79 o 
  -6  11   2        1.80        2.69      1.88 o 
  -5  11   2       97.15       93.43      3.30 o 
  -4  11   2      535.12      468.97      5.71 o 
  -3  11   2       96.12       96.52      1.76 o 
  -2  11   2      391.83      381.80      4.29 o 
  -1  11   2       10.90       15.65      0.73 o 
   0  11   2      877.60      860.81      7.64 o 
   1  11   2      289.87      309.22      3.50 o 
   2  11   2      328.17      331.35      3.75 o 
   3  11   2      107.93       91.60      2.46 o 
   4  11   2      141.71      121.00      3.47 o 
   5  11   2      195.88      199.07      5.67 o 
   6  11   2        0.37        0.29      1.36 o 
   7  11   2        2.23        5.65      2.17 o 
   8  11   2       63.58       77.16      5.28 o 
  -8  12   2       18.94       15.80      3.28 o 
  -7  12   2      240.57      264.51      9.73 o 
  -6  12   2        2.84        0.98      2.68 o 
  -5  12   2        0.67        3.71      1.18 o 
  -4  12   2       62.72       55.77      1.69 o 
  -3  12   2     2330.74     2334.22     21.48 o 
  -2  12   2      313.00      327.50      3.77 o 
  -1  12   2      184.63      173.77      2.30 o 
   0  12   2       36.50       35.30      1.00 o 
   1  12   2      289.65      271.21      3.36 o 
   2  12   2      239.72      221.23      2.96 o 
   3  12   2      219.92      220.08      4.51 o 
   4  12   2      443.88      397.03      6.99 o 
   5  12   2       25.53       31.72      2.51 o 
   6  12   2        2.23        3.43      1.68 o 
   7  12   2       97.06       97.24      4.85 o 
   8  12   2       41.11       44.51      4.48 o 
  -8  13   2       17.66       14.08      3.44 o 
  -7  13   2       11.57       16.23      3.58 o 
  -6  13   2       16.39       20.97      3.58 o 
  -5  13   2        3.45        3.11      1.37 o 
  -4  13   2       18.49       22.21      1.39 o 
  -3  13   2       95.54       81.12      2.14 o 
  -2  13   2      107.84      104.36      1.96 o 
  -1  13   2       79.13       76.73      1.51 o 
   0  13   2     1120.67     1151.50     10.10 o 
   1  13   2       17.17       22.12      1.06 o 
   2  13   2      684.54      664.29      7.89 o 
   3  13   2      104.49      106.65      2.22 o 
   4  13   2      124.55      118.65      3.51 o 
   5  13   2       15.56       13.60      1.84 o 
   6  13   2       35.09       34.98      3.16 o 
   7  13   2       40.96       42.31      3.77 o 
   8  13   2        3.80        8.49      3.40 o 
  -8  14   2      190.68      222.90      9.46 o 
  -7  14   2      166.67      171.59      8.13 o 
  -6  14   2        0.92        2.74      1.93 o 
  -5  14   2       67.72       65.76      3.21 o 
  -4  14   2       55.47       58.89      2.04 o 
  -3  14   2      305.95      298.20      4.89 o 
  -2  14   2      201.75      192.85      3.23 o 
  -1  14   2      293.93      291.17      3.16 o 
   0  14   2      296.95      323.36      3.77 o 
   1  14   2       19.63       17.80      0.94 o 
   2  14   2      215.96      211.17      3.62 o 
   3  14   2       66.74       58.16      2.07 o 
   4  14   2       24.58       33.38      1.83 o 
   5  14   2        3.71        3.06      1.49 o 
   6  14   2       52.96       52.94      3.09 o 
   7  14   2      130.43      161.55      6.73 o 
   8  14   2       25.48       30.95      4.48 o 
  -8  15   2        0.21        0.00      3.10 o 
  -7  15   2       37.97       35.17      3.88 o 
  -6  15   2        1.72        0.39      1.90 o 
  -5  15   2      112.01      116.20      3.69 o 
  -4  15   2      280.76      284.79      5.19 o 
  -3  15   2       63.18       56.34      2.04 o 
  -2  15   2      520.35      523.68      6.47 o 
  -1  15   2        0.28        0.00      0.62 o 
   0  15   2      262.69      272.59      3.43 o 
   1  15   2       93.46       90.07      1.99 o 
   2  15   2      535.79      536.51      6.38 o 
   3  15   2      454.21      423.26      7.03 o 
   4  15   2       12.76        8.47      2.69 o 
   5  15   2       30.10       31.43      2.31 o 
   6  15   2       54.59       45.17      5.67 o 
   7  15   2      135.96      145.96     13.18 o 
  -7  16   2       24.50       24.44      4.56 o 
  -6  16   2      240.43      276.68      9.64 o 
  -5  16   2        0.25        0.00      1.58 o 
  -4  16   2      246.76      236.56      5.07 o 
  -3  16   2      185.40      183.16      3.64 o 
  -2  16   2       94.52       93.92      2.43 o 
  -1  16   2       20.09       18.72      1.13 o 
   0  16   2      168.59      173.62      2.91 o 
   1  16   2        3.50        4.76      0.98 o 
   2  16   2      362.89      347.92      5.54 o 
   3  16   2       62.62       56.98      2.29 o 
   4  16   2       15.35       18.33      2.35 o 
   5  16   2       36.70       40.25      3.04 o 
   6  16   2        4.52        3.56      1.39 o 
   7  16   2        0.16        0.41      1.50 o 
  -7  17   2       10.73       10.83      3.99 o 
  -6  17   2      107.59      109.89      6.08 o 
  -5  17   2       32.17       26.06      4.70 o 
  -4  17   2      118.78      123.94      3.51 o 
  -3  17   2      469.71      451.94      6.84 o 
  -2  17   2      754.61      736.76      8.48 o 
  -1  17   2      239.53      228.43      3.91 o 
   0  17   2       69.03       68.00      1.90 o 
   1  17   2       21.35       21.94      1.37 o 
   2  17   2        4.89        3.83      0.94 o 
   3  17   2       16.16       18.36      1.58 o 
   4  17   2       40.65       44.84      2.48 o 
   5  17   2       20.09       15.80      1.97 o 
   6  17   2       29.29       30.12      2.29 o 
   7  17   2      140.94      149.23      7.10 o 
  -7  18   2        0.32        0.66      2.99 o 
  -6  18   2       53.49       64.45      4.42 o 
  -5  18   2        5.84        1.80      2.01 o 
  -4  18   2       34.64       42.41      2.38 o 
  -3  18   2        0.70        0.88      1.07 o 
  -2  18   2      307.47      298.15      5.41 o 
  -1  18   2      318.29      305.71      6.13 o 
   0  18   2        8.79        8.34      1.05 o 
   1  18   2      152.16      149.14      3.11 o 
   2  18   2        0.21        0.38      0.91 o 
   3  18   2       34.39       28.39      2.04 o 
   4  18   2       10.74       16.48      1.80 o 
   5  18   2       38.99       45.83      2.63 o 
   6  18   2       45.45       60.60      3.17 o 
  -6  19   2        4.64        2.17      2.45 o 
  -5  19   2      250.38      244.22      6.96 o 
  -4  19   2        5.76        6.02      1.46 o 
  -3  19   2       38.62       39.18      2.09 o 
  -2  19   2      451.04      442.14      6.35 o 
  -1  19   2       85.23       84.76      2.62 o 
   0  19   2      291.96      290.03      4.50 o 
   1  19   2       45.69       45.87      1.88 o 
   2  19   2      356.11      352.86      5.75 o 
   3  19   2       35.07       30.90      2.21 o 
   4  19   2        6.04        7.49      1.64 o 
   5  19   2       78.60       72.20      3.53 o 
   6  19   2      134.47      142.06      4.92 o 
  -6  20   2       37.98       36.46      2.83 o 
  -5  20   2       47.53       40.95      2.79 o 
  -4  20   2       71.97       72.39      2.93 o 
  -3  20   2        4.98        5.81      1.45 o 
  -2  20   2       59.52       62.21      2.36 o 
  -1  20   2      658.21      653.50      8.52 o 
   0  20   2       43.52       41.57      1.96 o 
   1  20   2      200.74      193.66      3.65 o 
   2  20   2        4.09        4.02      1.13 o 
   3  20   2        4.88        4.15      1.55 o 
   4  20   2       20.66       26.34      2.24 o 
   5  20   2        1.82        0.00      1.53 o 
   6  20   2        0.02        3.01      1.96 o 
  -5  21   2      248.80      242.14     11.06 o 
  -4  21   2        1.93        1.68      1.49 o 
  -3  21   2       17.53       19.65      1.87 o 
  -2  21   2        6.79        9.23      1.54 o 
  -1  21   2       58.14       59.41      2.55 o 
   0  21   2      117.36      117.47      3.09 o 
   1  21   2        2.78        0.42      1.12 o 
   2  21   2       85.41       83.99      3.00 o 
   3  21   2       66.00       63.10      3.06 o 
   4  21   2        5.33        4.39      1.73 o 
   5  21   2        4.17        2.52      2.16 o 
  -5  22   2        8.02        7.96      2.35 o 
  -4  22   2        2.38        1.18      1.64 o 
  -3  22   2       39.98       36.44      2.36 o 
  -2  22   2      333.37      323.36      5.99 o 
  -1  22   2        4.00        2.84      1.38 o 
   0  22   2        1.15        2.41      1.37 o 
   1  22   2      241.24      244.42      4.93 o 
   2  22   2        8.84        7.17      1.71 o 
   3  22   2        0.20        0.73      1.54 o 
   4  22   2        1.02        0.31      2.11 o 
  -4  23   2       41.82       39.62      2.88 o 
  -3  23   2       65.20       64.98      3.30 o 
  -2  23   2      120.86      115.64      3.64 o 
  -1  23   2      134.23      131.00      3.59 o 
   0  23   2      141.13      145.74      3.92 o 
   1  23   2        9.35       11.39      1.58 o 
   2  23   2       11.74        7.45      1.84 o 
   3  23   2        1.84        4.09      1.85 o 
   4  23   2       13.88       11.44      2.14 o 
  -3  24   2        9.22       11.56      2.20 o 
  -2  24   2       55.72       60.63      3.14 o 
  -1  24   2        0.82        0.25      1.50 o 
   0  24   2      140.82      142.57      4.01 o 
   1  24   2       42.03       40.02      2.40 o 
   2  24   2       31.55       33.85      2.79 o 
   3  24   2        3.67        1.84      1.87 o 
  -2  25   2        7.89        8.23      2.12 o 
  -1  25   2       59.68       50.35      3.45 o 
   0  25   2      243.50      229.68      5.73 o 
   1  25   2        0.01        0.03      1.77 o 
  -9   0   3      299.67      307.86     12.23 o 
  -7   0   3        0.07        1.36      1.30 o 
  -5   0   3       39.55       45.48      5.45 o 
  -3   0   3       26.18       21.67      2.15 o 
  -1   0   3        7.41       15.81      1.49 o 
   1   0   3       19.47       26.66      1.10 o 
   3   0   3     1252.56     1204.15     17.54 o 
   5   0   3     1058.75     1029.61     32.05 o 
   7   0   3      132.53      113.30      6.11 o 
   9   0   3        0.03        0.15      2.45 o 
 -10   1   3      257.02      277.24      8.65 o 
  -9   1   3       17.85       19.79      3.83 o 
  -8   1   3      220.73      227.07      5.69 o 
  -7   1   3      435.64      411.75     13.89 o 
  -6   1   3      111.53      103.77      4.73 o 
  -5   1   3       73.43       75.31      2.02 o 
  -4   1   3      271.00      304.04      6.28 o 
  -3   1   3      938.19     1047.76     15.54 o 
  -2   1   3      344.85      363.83      5.22 o 
  -1   1   3       39.19       29.16      1.28 o 
   0   1   3      432.14      459.64      5.69 o 
   1   1   3     1005.76     1008.24      9.12 o 
   2   1   3      458.17      443.03      4.78 o 
   3   1   3      220.98      222.77      2.40 o 
   4   1   3     1200.88     1268.68     14.48 o 
   5   1   3      251.33      230.25      4.12 o 
   6   1   3      335.26      309.99      5.48 o 
   7   1   3      212.53      187.71      6.15 o 
   8   1   3      144.21      135.91      5.23 o 
   9   1   3        1.55        0.00      1.72 o 
 -10   2   3       82.45       88.06      4.72 o 
  -9   2   3      234.52      250.39      7.33 o 
  -8   2   3       13.32       14.72      3.42 o 
  -7   2   3        9.43       12.74      2.10 o 
  -6   2   3     2231.37     2090.14     34.24 o 
  -5   2   3       33.20       31.50      1.44 o 
  -4   2   3     1050.12     1121.39     17.71 o 
  -3   2   3      336.20      385.59      5.28 o 
  -2   2   3        0.81        2.87      0.55 o 
  -1   2   3      537.69      537.36      7.34 o 
   0   2   3      578.40      610.15      7.45 o 
   1   2   3      772.17      699.09      6.57 o 
   2   2   3      675.39      709.43      6.48 o 
   3   2   3     1659.97     1706.14     15.66 o 
   4   2   3        8.84       12.14      0.79 o 
   5   2   3      883.25      844.33     17.25 o 
   6   2   3       99.85      107.68      3.87 o 
   7   2   3        0.71        2.40      1.27 o 
   8   2   3       19.32       18.14      2.25 o 
   9   2   3       26.23       27.00      2.86 o 
  -9   3   3       63.52       64.71      3.54 o 
  -8   3   3       17.65       14.83      3.12 o 
  -7   3   3      128.95      129.63     10.46 o 
  -6   3   3       28.40       37.40      2.72 o 
  -5   3   3     1140.41     1076.68     17.70 o 
  -4   3   3      168.29      186.82      3.47 o 
  -3   3   3      104.96      120.17      2.22 o 
  -2   3   3       12.89       15.32      0.63 o 
  -1   3   3      912.51      907.79     10.16 o 
   0   3   3     1002.96     1029.52     10.73 o 
   1   3   3     2323.97     2363.47     20.94 o 
   2   3   3      505.90      523.23      5.09 o 
   3   3   3       93.45      150.65      2.32 o 
   4   3   3       48.97       62.88      1.78 o 
   5   3   3      598.51      574.77     10.22 o 
   6   3   3        0.60        2.17      0.87 o 
   7   3   3       41.87       43.33      1.94 o 
   8   3   3       13.66       15.25      2.14 o 
   9   3   3      271.74      295.62      9.04 o 
  -9   4   3        5.89        7.08      3.48 o 
  -8   4   3       33.54       33.29      4.18 o 
  -7   4   3      632.05      605.54     15.75 o 
  -6   4   3      130.14      118.83      3.48 o 
  -5   4   3      570.40      589.94      8.25 o 
  -4   4   3      852.29      914.26     12.51 o 
  -3   4   3        0.82        1.66      0.61 o 
  -2   4   3     1545.57     1671.36     17.35 o 
  -1   4   3       11.49        8.61      0.47 o 
   0   4   3      307.57      304.65      3.08 o 
   1   4   3      224.42      270.54      2.56 o 
   2   4   3       77.93       99.63      1.35 o 
   3   4   3      207.83      175.79      2.86 o 
   4   4   3      535.65      523.22      6.70 o 
   5   4   3       17.38       19.02      1.38 o 
   6   4   3      473.64      408.71     12.48 o 
   7   4   3       23.90       20.15      1.55 o 
   8   4   3       90.72       88.36     10.88 o 
   9   4   3        1.45        7.72      2.08 o 
  -9   5   3        0.10        0.00      3.03 o 
  -8   5   3       43.06       36.92      4.42 o 
  -7   5   3      267.33      274.13      6.72 o 
  -6   5   3       32.82       24.97      1.81 o 
  -5   5   3        0.08        4.38      1.03 o 
  -4   5   3      340.60      345.75      5.16 o 
  -3   5   3      408.65      392.00      5.51 o 
  -2   5   3       58.75       81.07      1.63 o 
  -1   5   3       78.04       60.71      1.27 o 
   0   5   3       20.34       20.88      0.67 o 
   1   5   3      829.34      864.19      6.79 o 
   2   5   3       25.87       36.49      0.71 o 
   3   5   3      234.32      285.18      3.77 o 
   4   5   3      228.41      257.07      3.90 o 
   5   5   3      467.14      453.89      7.11 o 
   6   5   3       21.40       21.12      2.02 o 
   7   5   3      197.01      211.87      7.05 o 
   8   5   3       15.90       14.21      2.25 o 
   9   5   3       30.91       36.41      3.12 o 
  -9   6   3       69.14       64.04      6.51 o 
  -8   6   3      595.50      553.02     20.70 o 
  -7   6   3      401.40      402.91     10.78 o 
  -6   6   3      432.44      389.96      8.00 o 
  -5   6   3     1142.70     1045.58     13.67 o 
  -4   6   3      252.18      212.72      3.21 o 
  -3   6   3       11.31        9.98      1.00 o 
  -2   6   3      817.01      893.39      8.66 o 
  -1   6   3      124.14      172.52      2.63 o 
   0   6   3       69.29       68.89      1.26 o 
   1   6   3      786.57      844.05      6.88 o 
   2   6   3      644.29      679.48      5.87 o 
   3   6   3       11.18       10.17      0.60 o 
   4   6   3      431.60      413.44      5.63 o 
   5   6   3      207.35      247.36      4.64 o 
   6   6   3       18.85       23.88      2.86 o 
   7   6   3      127.10      119.52     17.87 o 
   8   6   3        2.25        0.91      1.25 o 
   9   6   3      131.05      129.93      5.45 o 
  -9   7   3        1.91        0.00      3.45 o 
  -8   7   3       11.49       16.52      4.18 o 
  -7   7   3       87.53       91.69      4.61 o 
  -6   7   3      220.28      207.78      7.87 o 
  -5   7   3      143.84      116.95      2.65 o 
  -4   7   3       52.13       60.33      1.86 o 
  -3   7   3      215.31      204.27      2.76 o 
  -2   7   3      395.02      411.86      4.34 o 
  -1   7   3       10.65       12.51      0.70 o 
   0   7   3       40.84       32.66      0.85 o 
   1   7   3      114.43      106.30      1.35 o 
   2   7   3     2223.68     2274.25     17.57 o 
   3   7   3      278.87      310.68      4.21 o 
   4   7   3       47.42       56.32      1.74 o 
   5   7   3        1.40        2.02      0.97 o 
   6   7   3      214.91      204.82      6.21 o 
   7   7   3       25.64       30.02      7.84 o 
   8   7   3       26.67       26.08      1.96 o 
   9   7   3       16.90       18.46      2.49 o 
  -9   8   3        0.05        0.00      3.42 o 
  -8   8   3      131.17      139.34      5.87 o 
  -7   8   3       67.00       62.73      3.99 o 
  -6   8   3        8.74        7.97      1.73 o 
  -5   8   3       55.55       69.88      2.03 o 
  -4   8   3     1059.16      981.25     10.58 o 
  -3   8   3       17.66       21.78      0.93 o 
  -2   8   3       97.68      119.70      1.86 o 
  -1   8   3        0.34        1.50      0.50 o 
   0   8   3      109.45      118.00      1.87 o 
   1   8   3     1320.40     1326.29     10.95 o 
   2   8   3       70.50       74.97      1.23 o 
   3   8   3     1051.15      993.05     11.75 o 
   4   8   3      591.70      552.36      7.20 o 
   5   8   3      654.00      576.27      9.75 o 
   6   8   3       18.19       17.84      1.79 o 
   7   8   3       11.19       10.29      2.58 o 
   8   8   3      272.02      280.48     14.28 o 
   9   8   3      128.79      137.80      5.54 o 
  -9   9   3       29.20       37.95      6.26 o 
  -8   9   3      986.64     1017.71     25.62 o 
  -7   9   3       12.45        9.94      2.55 o 
  -6   9   3      336.03      339.51      8.66 o 
  -5   9   3        1.54        1.67      0.87 o 
  -4   9   3      744.16      676.28      7.38 o 
  -3   9   3      208.96      210.96      2.80 o 
  -2   9   3      140.28      143.98      2.07 o 
  -1   9   3      877.35      980.81      9.87 o 
   0   9   3       23.87       40.20      0.97 o 
   1   9   3       34.90       36.86      0.90 o 
   2   9   3       68.08       58.07      1.30 o 
   3   9   3      145.47      123.23      2.37 o 
   4   9   3       32.78       34.41      1.81 o 
   5   9   3      251.75      209.87      4.92 o 
   6   9   3      167.60      177.29      6.47 o 
   7   9   3       20.69       18.46      3.06 o 
   8   9   3        3.86        6.28      3.04 o 
   9   9   3       23.57       21.87      4.28 o 
  -9  10   3       15.40       15.74      5.39 o 
  -8  10   3       21.09       28.26      3.50 o 
  -7  10   3       76.45       76.60      4.80 o 
  -6  10   3      232.37      222.51      6.81 o 
  -5  10   3        4.80        6.91      1.11 o 
  -4  10   3      282.60      253.67      3.56 o 
  -3  10   3       97.83       88.90      1.74 o 
  -2  10   3      550.38      524.57      5.64 o 
  -1  10   3      134.56      156.72      2.33 o 
   0  10   3       15.42       22.93      0.77 o 
   1  10   3      824.48      815.20      7.77 o 
   2  10   3        8.81       14.82      0.73 o 
   3  10   3     2390.11     2297.16     22.62 o 
   4  10   3        0.08        2.57      1.21 o 
   5  10   3      126.65      115.84      3.64 o 
   6  10   3       77.31       78.55      3.60 o 
   7  10   3       57.79       60.70      3.84 o 
   8  10   3       12.19        5.98      4.45 o 
  -9  11   3      237.46      244.01     14.16 o 
  -8  11   3       62.98       78.86      5.16 o 
  -7  11   3       31.78       38.22      4.80 o 
  -6  11   3       34.26       33.90      3.08 o 
  -5  11   3        9.13       11.28      1.67 o 
  -4  11   3       34.82       42.76      1.67 o 
  -3  11   3     1353.01     1289.20     12.99 o 
  -2  11   3       79.21       72.03      1.44 o 
  -1  11   3      200.46      201.09      2.67 o 
   0  11   3      559.18      587.25      5.52 o 
   1  11   3      423.30      473.25      4.96 o 
   2  11   3       53.75       63.77      1.39 o 
   3  11   3      133.39      128.30      2.33 o 
   4  11   3       70.52       56.84      2.37 o 
   5  11   3       58.15       47.06      2.51 o 
   6  11   3       74.40       85.88      3.42 o 
   7  11   3      243.66      245.64      7.65 o 
   8  11   3       86.97       97.99      6.31 o 
  -8  12   3        4.14        6.55      3.00 o 
  -7  12   3      103.26      105.67     13.16 o 
  -6  12   3      176.97      170.48      5.37 o 
  -5  12   3        2.91        2.94      1.21 o 
  -4  12   3      169.13      157.36      3.87 o 
  -3  12   3      116.45      145.80      2.67 o 
  -2  12   3      371.67      381.49      4.25 o 
  -1  12   3       33.91       38.09      1.24 o 
   0  12   3      296.08      300.47      3.32 o 
   1  12   3       75.53       87.17      1.90 o 
   2  12   3        1.68        3.71      0.65 o 
   3  12   3      207.71      203.71      3.30 o 
   4  12   3        0.33        0.41      0.79 o 
   5  12   3        1.37        2.25      1.37 o 
   6  12   3       74.24       76.39      3.39 o 
   7  12   3       82.08       94.44      4.86 o 
   8  12   3      247.97      261.25     10.04 o 
  -8  13   3        2.85        7.94      3.45 o 
  -7  13   3      110.21      125.28      8.19 o 
  -6  13   3       66.94       68.10      4.53 o 
  -5  13   3      176.61      182.52      5.47 o 
  -4  13   3       46.92       37.17      1.71 o 
  -3  13   3      722.04      705.79      8.52 o 
  -2  13   3       14.21       16.12      0.99 o 
  -1  13   3      435.00      445.64      4.85 o 
   0  13   3      141.16      133.24      2.35 o 
   1  13   3      186.41      186.67      2.60 o 
   2  13   3       57.31       62.03      1.70 o 
   3  13   3      108.63       98.41      2.31 o 
   4  13   3       48.47       46.69      2.86 o 
   5  13   3        1.56        0.93      0.92 o 
   6  13   3      143.02      141.17      4.60 o 
   7  13   3        0.13        1.88      2.23 o 
   8  13   3       44.38       62.70      5.23 o 
  -8  14   3       13.48       12.83      7.67 o 
  -7  14   3       47.29       54.17     17.05 o 
  -6  14   3       33.87       39.95      3.44 o 
  -5  14   3      344.99      359.52      6.83 o 
  -4  14   3      630.40      613.67      8.62 o 
  -3  14   3      179.70      155.43      3.15 o 
  -2  14   3       87.34       89.75      2.15 o 
  -1  14   3      110.27      114.15      2.02 o 
   0  14   3      203.08      207.27      2.67 o 
   1  14   3        1.06        3.59      0.63 o 
   2  14   3        4.97        6.93      0.90 o 
   3  14   3       50.38       55.58      2.11 o 
   4  14   3       10.16       13.67      2.37 o 
   5  14   3        9.86        9.86      1.46 o 
   6  14   3        0.54        1.15      1.08 o 
   7  14   3       32.21       34.36      2.14 o 
   8  14   3      209.33      242.80     13.36 o 
  -8  15   3       83.93       81.48      7.90 o 
  -7  15   3        0.76        0.00      3.62 o 
  -6  15   3      344.75      376.51      9.20 o 
  -5  15   3       18.30       19.78      2.06 o 
  -4  15   3        9.62        9.99      1.37 o 
  -3  15   3      293.78      280.35      4.78 o 
  -2  15   3      601.11      586.09      7.08 o 
  -1  15   3      124.86      126.85      2.41 o 
   0  15   3      664.69      641.09      6.47 o 
   1  15   3       69.60       62.83      1.81 o 
   2  15   3        1.94        7.08      0.97 o 
   3  15   3      127.39      119.31      3.14 o 
   4  15   3      142.27      132.99      3.70 o 
   5  15   3        1.21        0.00      1.20 o 
   6  15   3      527.43      545.65     11.13 o 
   7  15   3       91.66      106.41      4.20 o 
  -7  16   3       11.51       10.87      3.42 o 
  -6  16   3      141.27      149.43      5.88 o 
  -5  16   3       93.55      100.76      4.11 o 
  -4  16   3      133.23      135.77      4.18 o 
  -3  16   3      203.69      209.24      3.95 o 
  -2  16   3      799.90      784.08      9.01 o 
  -1  16   3      154.49      150.28      3.56 o 
   0  16   3       16.75       17.09      1.11 o 
   1  16   3      838.84      824.89      9.16 o 
   2  16   3        5.53        5.29      1.05 o 
   3  16   3      784.40      734.44     11.49 o 
   4  16   3        2.56        2.83      1.29 o 
   5  16   3       34.63       35.79      2.48 o 
   6  16   3       33.15       33.22      2.41 o 
   7  16   3       19.25       21.23      2.52 o 
  -7  17   3       26.77       29.85      4.18 o 
  -6  17   3      262.87      281.32      8.30 o 
  -5  17   3       64.06       64.89      5.74 o 
  -4  17   3       23.07       23.06      2.01 o 
  -3  17   3       98.37       91.79      2.80 o 
  -2  17   3      129.19      127.41      3.52 o 
  -1  17   3        0.67        1.44      0.98 o 
   0  17   3      186.48      186.86      3.29 o 
   1  17   3       14.96       11.88      1.21 o 
   2  17   3       26.94       28.14      1.49 o 
   3  17   3        0.18        0.52      1.17 o 
   4  17   3       13.00       13.61      1.78 o 
   5  17   3       28.16       25.54      2.28 o 
   6  17   3        0.56        0.00      1.52 o 
   7  17   3       23.72       29.40      2.98 o 
  -7  18   3       54.44       57.00      7.86 o 
  -6  18   3       61.66       66.94      4.54 o 
  -5  18   3       28.26       19.55      2.99 o 
  -4  18   3       93.72       91.22      3.47 o 
  -3  18   3        9.81        9.50      1.60 o 
  -2  18   3        3.86        3.05      1.15 o 
  -1  18   3       51.62       50.27      2.01 o 
   0  18   3       81.15       75.59      2.11 o 
   1  18   3      317.01      325.53      4.98 o 
   2  18   3        6.88        9.70      1.20 o 
   3  18   3       80.65       78.03      3.00 o 
   4  18   3       46.39       36.50      2.45 o 
   5  18   3      117.04      112.00      4.17 o 
   6  18   3       36.61       39.22      3.88 o 
  -6  19   3       43.47       50.80      4.56 o 
  -5  19   3      149.11      140.86      6.07 o 
  -4  19   3       18.24       20.88      2.34 o 
  -3  19   3       56.56       57.21      2.73 o 
  -2  19   3       35.44       35.56      1.87 o 
  -1  19   3      724.26      715.55      8.97 o 
   0  19   3        2.00        1.54      1.08 o 
   1  19   3       91.11       91.97      2.59 o 
   2  19   3      102.57      100.26      2.91 o 
   3  19   3       79.50       67.84      2.96 o 
   4  19   3       25.40       26.45      2.21 o 
   5  19   3       11.14       13.01      2.06 o 
   6  19   3       15.48       16.40      2.73 o 
  -6  20   3        1.49        2.51      2.53 o 
  -5  20   3      318.13      323.29     10.67 o 
  -4  20   3      223.18      208.55      5.06 o 
  -3  20   3        0.52        1.33      1.28 o 
  -2  20   3      122.06      123.35      3.17 o 
  -1  20   3      292.09      282.45      4.90 o 
   0  20   3        6.36        5.92      1.29 o 
   1  20   3       78.95       82.63      2.47 o 
   2  20   3       89.62       89.67      2.60 o 
   3  20   3        0.36        1.21      1.48 o 
   4  20   3        0.13        0.00      1.44 o 
   5  20   3       78.56       80.47      3.49 o 
  -5  21   3       32.43       39.37      3.62 o 
  -4  21   3        0.05        0.00      1.53 o 
  -3  21   3      152.57      161.81      5.71 o 
  -2  21   3        0.12        0.00      1.34 o 
  -1  21   3       68.28       66.99      2.54 o 
   0  21   3      115.55      113.79      3.64 o 
   1  21   3        0.19        2.63      1.20 o 
   2  21   3      160.45      149.81      3.81 o 
   3  21   3       38.25       40.75      2.67 o 
   4  21   3       78.56       78.72      3.68 o 
   5  21   3        0.41        0.33      1.75 o 
  -5  22   3      152.47      147.42      7.98 o 
  -4  22   3      134.44      133.10      4.64 o 
  -3  22   3        8.26        5.00      1.98 o 
  -2  22   3      163.05      162.44      4.16 o 
  -1  22   3      151.37      148.58      4.29 o 
   0  22   3       36.30       41.87      3.26 o 
   1  22   3       11.26        9.44      1.41 o 
   2  22   3       18.48       19.35      2.85 o 
   3  22   3        5.03        4.06      1.76 o 
   4  22   3       45.66       47.72      4.31 o 
  -4  23   3       44.02       46.36      3.29 o 
  -3  23   3       41.71       38.37      2.61 o 
  -2  23   3        0.20        0.00      1.47 o 
  -1  23   3       67.63       69.26      2.77 o 
   0  23   3      485.79      478.43      7.64 o 
   1  23   3      179.96      172.14      6.98 o 
   2  23   3       44.50       41.72      2.73 o 
   3  23   3       29.96       30.49      2.67 o 
  -3  24   3       25.85       24.99      2.63 o 
  -2  24   3        1.65        0.00      1.61 o 
  -1  24   3       22.99       25.33      2.49 o 
   0  24   3      201.74      203.96      4.74 o 
   1  24   3       18.18       15.67      2.16 o 
   2  24   3       37.15       35.54      2.83 o 
  -1  25   3        0.41        0.00      1.88 o 
   0  25   3       10.98       14.58      2.26 o 
   1  25   3        0.01        0.00      1.92 o 
  -8   0   4      188.03      179.17      6.56 o 
  -6   0   4      352.17      358.26      8.25 o 
  -4   0   4        3.92        8.51      1.08 o 
  -2   0   4        5.78        9.62      1.01 o 
   0   0   4     2518.48     2407.40     32.42 o 
   2   0   4     4078.97     4493.97     73.94 o 
   4   0   4        0.57        3.39      0.84 o 
   6   0   4       91.58       83.05      3.03 o 
   8   0   4        5.82        9.93      3.00 o 
  -9   1   4       22.04       23.73      4.30 o 
  -8   1   4       70.53       77.71      2.92 o 
  -7   1   4       49.69       47.50      7.23 o 
  -6   1   4      426.73      413.75      9.51 o 
  -5   1   4       50.96       52.25      1.49 o 
  -4   1   4       55.59       46.51      1.48 o 
  -3   1   4     1657.83     1797.91     25.14 o 
  -2   1   4       40.20       42.80      1.36 o 
  -1   1   4      494.40      481.23      8.40 o 
   0   1   4     3145.75     3140.51     31.41 o 
   1   1   4     1748.81     1748.23     15.78 o 
   2   1   4      138.15      171.94      2.47 o 
   3   1   4       48.11       66.68      1.20 o 
   4   1   4       78.41       68.50      1.64 o 
   5   1   4       77.02       60.29      1.97 o 
   6   1   4      204.33      201.13      4.45 o 
   7   1   4        3.86        4.21      2.06 o 
   8   1   4        0.03        0.00      1.56 o 
   9   1   4       20.49       12.99      2.57 o 
  -9   2   4      142.60      148.74      5.32 o 
  -8   2   4        8.31       12.61      2.49 o 
  -7   2   4       25.63       26.90      2.62 o 
  -6   2   4      565.95      522.14     11.60 o 
  -5   2   4      324.85      313.56      5.74 o 
  -4   2   4       95.74      114.01      2.40 o 
  -3   2   4     1365.94     1472.50     17.36 o 
  -2   2   4     3054.55     3151.55     36.52 o 
  -1   2   4      489.22      498.17      6.37 o 
   0   2   4     2658.61     2572.41     25.83 o 
   1   2   4      558.52      583.77      5.49 o 
   2   2   4     1644.81     1866.61     17.64 o 
   3   2   4      313.93      316.15      3.72 o 
   4   2   4       15.68       22.40      0.99 o 
   5   2   4      112.06      108.87      2.58 o 
   6   2   4       41.13       38.47      1.87 o 
   7   2   4      137.37      137.07      4.87 o 
   8   2   4        7.36        5.22      1.88 o 
   9   2   4       42.47       37.60      4.58 o 
  -9   3   4       36.62       37.80      2.57 o 
  -8   3   4      377.58      344.15     12.07 o 
  -7   3   4      540.27      515.77     13.84 o 
  -6   3   4       12.03       14.85      1.40 o 
  -5   3   4       37.19       33.87      2.42 o 
  -4   3   4       36.86       33.89      1.45 o 
  -3   3   4      491.51      536.30      6.63 o 
  -2   3   4     1202.27     1283.83     13.46 o 
  -1   3   4     1194.99     1242.31     15.92 o 
   0   3   4      637.59      636.14      7.42 o 
   1   3   4      722.31      759.87      6.99 o 
   2   3   4       17.22       17.58      0.62 o 
   3   3   4        3.87        6.91      0.52 o 
   4   3   4      384.58      392.92      4.48 o 
   5   3   4       17.61       18.94      1.17 o 
   6   3   4      199.59      202.13      4.57 o 
   7   3   4       51.46       48.19      2.83 o 
   8   3   4       81.86       78.40      4.08 o 
   9   3   4       26.16       25.84      7.10 o 
  -9   4   4      348.39      375.17     15.71 o 
  -8   4   4       34.09       29.42      4.18 o 
  -7   4   4        2.27        3.58      4.15 o 
  -6   4   4       11.46       12.47      1.47 o 
  -5   4   4       17.71       12.42      1.22 o 
  -4   4   4       76.50       85.23      1.84 o 
  -3   4   4      812.02      855.12      9.45 o 
  -2   4   4       59.76       62.11      1.29 o 
  -1   4   4      299.50      324.24      4.31 o 
   0   4   4     1083.02     1194.41     12.13 o 
   1   4   4      234.18      233.99      2.63 o 
   2   4   4       60.95       62.23      1.05 o 
   3   4   4      198.05      213.69      3.39 o 
   4   4   4       47.98       48.78      1.13 o 
   5   4   4       17.04       24.50      1.22 o 
   6   4   4        0.71        0.37      0.95 o 
   7   4   4      254.09      251.49      8.05 o 
   8   4   4       22.36       18.54      2.41 o 
   9   4   4      432.79      410.81     11.66 o 
  -9   5   4      275.18      263.80     12.71 o 
  -8   5   4        4.85        6.32      3.09 o 
  -7   5   4        0.64        0.56      1.30 o 
  -6   5   4       59.26       61.30      2.63 o 
  -5   5   4     1094.44     1012.06     16.39 o 
  -4   5   4     1064.45     1085.54     12.62 o 
  -3   5   4       77.80       73.08      1.73 o 
  -2   5   4       80.31      128.74      2.80 o 
  -1   5   4      698.33      810.67      9.40 o 
   0   5   4       15.20       18.06      0.79 o 
   1   5   4       40.68       43.00      1.07 o 
   2   5   4     1475.88     1504.98     13.03 o 
   3   5   4       14.40       16.52      0.79 o 
   4   5   4      970.51      941.54     10.24 o 
   5   5   4      108.60      103.00      2.30 o 
   6   5   4      171.39      147.00      4.08 o 
   7   5   4      147.25      151.40      6.08 o 
   8   5   4        6.23        6.14      2.03 o 
   9   5   4       14.76       16.59      2.71 o 
  -9   6   4      304.13      274.91     13.53 o 
  -8   6   4      255.90      238.44     11.68 o 
  -7   6   4      304.18      296.23      8.67 o 
  -6   6   4       53.62       51.85      2.80 o 
  -5   6   4      265.28      316.03      4.84 o 
  -4   6   4      376.21      347.66      4.90 o 
  -3   6   4      213.48      215.28      3.14 o 
  -2   6   4      214.79      242.17      3.30 o 
  -1   6   4     1044.62     1104.37     11.90 o 
   0   6   4     1459.81     1555.30     14.56 o 
   1   6   4       10.16       26.70      0.75 o 
   2   6   4     2167.40     2267.29     19.30 o 
   3   6   4       77.60       66.23      1.41 o 
   4   6   4       65.18       44.74      1.26 o 
   5   6   4        1.88        4.90      1.06 o 
   6   6   4       64.87       52.56      2.33 o 
   7   6   4       28.66       35.31      2.20 o 
   8   6   4       98.80      103.88      3.76 o 
   9   6   4       42.86       42.21      3.47 o 
  -9   7   4      125.09      125.83      9.05 o 
  -8   7   4       11.16        9.20      3.93 o 
  -7   7   4        9.89       11.73      2.69 o 
  -6   7   4       23.00       17.36      2.05 o 
  -5   7   4      244.34      249.33      4.06 o 
  -4   7   4      407.85      399.41      5.56 o 
  -3   7   4       81.64       92.86      1.87 o 
  -2   7   4       37.80       34.08      1.10 o 
  -1   7   4     4553.75     4758.09     47.95 o 
   0   7   4       21.12       27.18      0.90 o 
   1   7   4       27.16       35.89      1.10 o 
   2   7   4      310.54      275.88      2.83 o 
   3   7   4      234.76      234.46      2.99 o 
   4   7   4     1021.97     1010.11     11.73 o 
   5   7   4       15.95       23.00      1.62 o 
   6   7   4       56.02       56.07      2.80 o 
   7   7   4       46.17       43.70      2.44 o 
   8   7   4      102.67      108.15      3.99 o 
   9   7   4        0.08        1.68      2.07 o 
  -9   8   4        8.80       19.67      5.11 o 
  -8   8   4      160.77      170.62      6.60 o 
  -7   8   4       19.18       19.18      2.79 o 
  -6   8   4       65.57       62.01      3.25 o 
  -5   8   4       46.90       60.41      2.21 o 
  -4   8   4        0.25        1.43      0.63 o 
  -3   8   4       95.96       92.29      1.72 o 
  -2   8   4     1011.64      943.35     10.47 o 
  -1   8   4      462.71      524.17      6.57 o 
   0   8   4     1340.77     1385.87     14.46 o 
   1   8   4       70.93       79.22      1.36 o 
   2   8   4       17.97       26.67      0.84 o 
   3   8   4       92.33       90.79      1.41 o 
   4   8   4       29.62       38.92      1.47 o 
   5   8   4       45.13       55.43      3.45 o 
   6   8   4       33.77       33.08      2.25 o 
   7   8   4      130.36      132.98      4.24 o 
   8   8   4       34.30       30.21      2.36 o 
   9   8   4        5.15        6.48      3.28 o 
  -9   9   4       36.45       42.61      6.42 o 
  -8   9   4        0.02        0.00      2.20 o 
  -7   9   4       10.41        7.48      2.45 o 
  -6   9   4      216.18      225.46      9.74 o 
  -5   9   4       30.62       24.10      1.33 o 
  -4   9   4      340.00      299.70      3.78 o 
  -3   9   4       65.93       71.59      1.69 o 
  -2   9   4        3.34        8.48      0.67 o 
  -1   9   4      132.96      136.65      2.11 o 
   0   9   4        4.05        4.09      0.62 o 
   1   9   4      254.47      242.81      2.80 o 
   2   9   4       12.86       20.42      0.82 o 
   3   9   4      355.60      351.21      4.42 o 
   4   9   4        1.81        1.82      0.79 o 
   5   9   4        0.47        0.49      1.15 o 
   6   9   4        0.66        0.99      0.87 o 
   7   9   4       52.17       50.44      2.65 o 
   8   9   4      300.05      311.54      7.75 o 
  -9  10   4       72.18       76.53      8.23 o 
  -8  10   4       45.31       46.97      4.16 o 
  -7  10   4      179.22      176.03      7.35 o 
  -6  10   4      138.09      138.28      4.53 o 
  -5  10   4      750.61      740.58      9.68 o 
  -4  10   4      266.00      235.96      3.27 o 
  -3  10   4       36.83       43.65      1.25 o 
  -2  10   4      425.50      397.43      4.44 o 
  -1  10   4       19.56       25.72      1.15 o 
   0  10   4     1794.68     1839.92     17.56 o 
   1  10   4        0.08        3.51      0.54 o 
   2  10   4       22.88       22.65      0.88 o 
   3  10   4      310.17      319.38      4.04 o 
   4  10   4      100.27      122.81      2.93 o 
   5  10   4      284.92      270.08      4.97 o 
   6  10   4       27.34       28.52      1.63 o 
   7  10   4      148.94      147.86     10.19 o 
   8  10   4      137.18      140.99      4.83 o 
  -8  11   4       66.98       75.00      5.09 o 
  -7  11   4      152.16      168.75      7.44 o 
  -6  11   4      394.18      392.82      8.68 o 
  -5  11   4       35.43       36.15      2.74 o 
  -4  11   4       62.55       70.45      1.70 o 
  -3  11   4        3.35        0.52      0.68 o 
  -2  11   4      664.80      689.29      7.90 o 
  -1  11   4       36.75       37.62      1.11 o 
   0  11   4        1.18        5.14      0.66 o 
   1  11   4      392.19      393.19      4.35 o 
   2  11   4      291.05      281.46      3.59 o 
   3  11   4      205.09      201.13      3.98 o 
   4  11   4      120.73      118.29      2.99 o 
   5  11   4        0.75        1.93      0.93 o 
   6  11   4      186.10      191.38      4.91 o 
   7  11   4      129.34      131.11      4.11 o 
   8  11   4       16.55       14.81      2.16 o 
  -8  12   4        0.28        0.62      2.66 o 
  -7  12   4      753.27      782.67     20.56 o 
  -6  12   4       21.70       19.94      2.37 o 
  -5  12   4      264.66      287.96      5.74 o 
  -4  12   4        6.54        7.84      1.02 o 
  -3  12   4      524.85      511.13      6.74 o 
  -2  12   4       45.53       57.59      1.61 o 
  -1  12   4       11.48       16.58      0.85 o 
   0  12   4        5.25       13.96      0.89 o 
   1  12   4       80.60       91.62      1.72 o 
   2  12   4        4.52        5.74      0.69 o 
   3  12   4       19.66       21.32      1.64 o 
   4  12   4       15.02       11.21      1.26 o 
   5  12   4      233.92      245.91      4.90 o 
   6  12   4        7.21        6.12      1.56 o 
   7  12   4      322.26      342.48      8.41 o 
   8  12   4        0.80        1.21      1.75 o 
  -8  13   4       16.66       24.16      6.49 o 
  -7  13   4      102.31      129.79      5.70 o 
  -6  13   4      164.03      171.48      5.02 o 
  -5  13   4        0.91        0.00      1.25 o 
  -4  13   4      156.47      156.15      3.56 o 
  -3  13   4      157.37      133.83      3.17 o 
  -2  13   4      233.43      243.19      3.99 o 
  -1  13   4      180.62      187.15      2.81 o 
   0  13   4      173.94      191.79      2.79 o 
   1  13   4       60.94       64.11      1.47 o 
   2  13   4     1153.59     1114.17     12.96 o 
   3  13   4      193.22      171.39      3.42 o 
   4  13   4      937.97      878.37     12.69 o 
   5  13   4        1.93        2.05      1.11 o 
   6  13   4       61.49       62.43      2.58 o 
   7  13   4        0.67        0.00      1.42 o 
   8  13   4        7.80       10.34      2.39 o 
  -8  14   4        1.17        0.00      4.98 o 
  -7  14   4      660.30      689.74     15.93 o 
  -6  14   4        8.03        2.20      1.77 o 
  -5  14   4        2.92        4.84      1.66 o 
  -4  14   4       68.06       69.64      2.41 o 
  -3  14   4      499.31      504.17      7.04 o 
  -2  14   4      275.91      271.56      4.45 o 
  -1  14   4        0.52        3.49      0.77 o 
   0  14   4      116.78      123.63      2.22 o 
   1  14   4      113.78      114.52      2.05 o 
   2  14   4        6.90        7.81      0.88 o 
   3  14   4      150.69      157.54      3.07 o 
   4  14   4      139.52      143.46      3.83 o 
   5  14   4      110.69      113.87      3.69 o 
   6  14   4       12.66       15.12      1.69 o 
   7  14   4        0.74        0.37      1.56 o 
  -8  15   4       10.05        7.25      8.66 o 
  -7  15   4        2.33        0.00      2.34 o 
  -6  15   4      162.31      164.12      5.94 o 
  -5  15   4      102.27      108.89      4.08 o 
  -4  15   4      128.33      125.73      3.27 o 
  -3  15   4       42.20       42.74      1.96 o 
  -2  15   4       19.00       19.44      1.29 o 
  -1  15   4        0.10        5.69      0.87 o 
   0  15   4        8.57       11.14      0.96 o 
   1  15   4      989.37      983.08     10.99 o 
   2  15   4      521.77      511.11      6.53 o 
   3  15   4      114.66      114.23      3.25 o 
   4  15   4       40.14       34.37      2.94 o 
   5  15   4      179.18      182.77      4.95 o 
   6  15   4       73.50       65.67      3.16 o 
   7  15   4        6.07        5.91      2.22 o 
  -7  16   4        1.56        1.15      2.73 o 
  -6  16   4       49.08       59.14      4.01 o 
  -5  16   4       33.67       33.66      2.82 o 
  -4  16   4      104.91      108.13      3.40 o 
  -3  16   4        6.10        4.90      1.26 o 
  -2  16   4       58.45       69.28      2.17 o 
  -1  16   4       39.89       38.41      1.58 o 
   0  16   4      235.87      229.04      4.04 o 
   1  16   4        6.28        8.05      1.06 o 
   2  16   4       54.60       53.00      1.90 o 
   3  16   4       24.11       22.67      2.51 o 
   4  16   4        2.20        0.85      1.26 o 
   5  16   4        7.10        4.37      1.64 o 
   6  16   4       41.83       46.42      3.14 o 
   7  16   4        1.29        0.00      1.80 o 
  -7  17   4       15.89       18.33      3.67 o 
  -6  17   4       75.97       96.65      5.03 o 
  -5  17   4       97.84       96.44      4.81 o 
  -4  17   4      147.00      151.33      4.08 o 
  -3  17   4       86.18       83.28      3.06 o 
  -2  17   4      241.78      243.85      4.51 o 
  -1  17   4        0.03        1.62      0.94 o 
   0  17   4      101.38       96.60      2.53 o 
   1  17   4      157.34      154.39      4.29 o 
   2  17   4      216.31      213.41      4.16 o 
   3  17   4       98.08       95.12      3.45 o 
   4  17   4      107.22      107.91      3.72 o 
   5  17   4       26.60       26.98      2.42 o 
   6  17   4      211.98      222.49      6.59 o 
  -7  18   4      137.92      133.25      7.05 o 
  -6  18   4        6.96        4.49      2.55 o 
  -5  18   4       51.42       62.16      4.22 o 
  -4  18   4        0.04        0.97      1.59 o 
  -3  18   4       47.75       52.83      2.70 o 
  -2  18   4        3.66        5.93      1.19 o 
  -1  18   4      187.50      184.37      3.64 o 
   0  18   4      278.62      281.22      6.02 o 
   1  18   4      171.65      169.46      3.72 o 
   2  18   4       94.21       89.26      2.49 o 
   3  18   4       42.42       41.42      2.57 o 
   4  18   4       38.70       39.76      3.28 o 
   5  18   4      402.22      397.43      8.68 o 
   6  18   4       13.00        9.62      2.15 o 
  -6  19   4       94.64      104.01      5.47 o 
  -5  19   4      346.18      345.90      9.62 o 
  -4  19   4      459.72      449.42      8.94 o 
  -3  19   4       28.83       32.63      2.39 o 
  -2  19   4        6.67        4.75      1.35 o 
  -1  19   4      180.80      177.96      3.69 o 
   0  19   4       38.11       42.23      1.99 o 
   1  19   4        3.18        1.86      1.12 o 
   2  19   4      172.64      168.17      3.45 o 
   3  19   4       27.05       26.09      2.18 o 
   4  19   4       52.16       49.94      2.94 o 
   5  19   4       61.95       65.43      3.57 o 
   6  19   4        1.09        0.00      1.99 o 
  -6  20   4       33.40       32.91      3.83 o 
  -5  20   4       71.53       75.49      4.87 o 
  -4  20   4       89.44       89.25      5.39 o 
  -3  20   4       63.44       62.65      2.73 o 
  -2  20   4       25.59       24.93      1.93 o 
  -1  20   4      122.37      120.14      3.16 o 
   0  20   4      236.44      233.50      4.60 o 
   1  20   4        0.10        0.98      1.20 o 
   2  20   4        0.69        0.00      1.24 o 
   3  20   4        4.03        0.26      1.47 o 
   4  20   4       56.39       63.26      3.52 o 
   5  20   4      184.41      184.77      7.18 o 
  -5  21   4       82.73       86.67      6.09 o 
  -4  21   4       83.29       82.98      3.68 o 
  -3  21   4       71.38       81.04      3.15 o 
  -2  21   4        0.14        0.00      1.35 o 
  -1  21   4        2.46        2.51      1.28 o 
   0  21   4       23.15       22.14      1.90 o 
   1  21   4      279.62      263.08      4.78 o 
   2  21   4      139.03      135.47      3.72 o 
   3  21   4        7.43        4.10      1.78 o 
   4  21   4       49.54       45.96      4.11 o 
   5  21   4        2.65        2.41      2.15 o 
  -4  22   4       27.68       29.44      3.01 o 
  -3  22   4       27.73       28.21      3.20 o 
  -2  22   4       57.75       59.24      2.92 o 
  -1  22   4       87.66       86.90      2.94 o 
   0  22   4        3.44        5.04      1.51 o 
   1  22   4        9.44       10.04      1.55 o 
   2  22   4       18.92       19.60      2.48 o 
   3  22   4       75.66       67.70      4.05 o 
   4  22   4       17.22       19.98      2.57 o 
  -4  23   4       39.79       41.67      3.46 o 
  -3  23   4       95.88      107.36      3.80 o 
  -2  23   4       24.59       25.12      2.34 o 
  -1  23   4        6.16        8.36      1.73 o 
   0  23   4       49.16       50.90      2.61 o 
   1  23   4       41.02       39.59      2.52 o 
   2  23   4       16.01        8.19      2.23 o 
   3  23   4      163.55      162.55      5.36 o 
  -2  24   4       81.18       79.84      3.96 o 
  -1  24   4        5.36        0.95      1.86 o 
   0  24   4       28.94       31.33      3.57 o 
   1  24   4       99.38       95.68      3.70 o 
   2  24   4       91.67       91.36      4.57 o 
   0  25   4        1.16        0.00      1.79 o 
  -9   0   5        0.01        0.00      2.48 o 
  -7   0   5       30.58       30.58      2.51 o 
  -5   0   5      353.14      339.92      8.94 o 
  -3   0   5     1519.05     1415.47     26.20 o 
  -1   0   5      988.42     1097.74     25.04 o 
   1   0   5      318.89      366.76      5.63 o 
   3   0   5      168.20      163.00      3.38 o 
   5   0   5      257.22      242.25      6.90 o 
   7   0   5        1.92        2.81      2.24 o 
   9   0   5      110.33      110.37      7.75 o 
  -9   1   5        2.50        4.48      1.92 o 
  -8   1   5        0.01        4.69      1.40 o 
  -7   1   5      129.81      123.37      3.44 o 
  -6   1   5       53.03       46.44      4.29 o 
  -5   1   5       69.64       65.60      2.24 o 
  -4   1   5      493.22      481.11      6.16 o 
  -3   1   5     1357.26     1449.68     21.84 o 
  -2   1   5     4458.97     4455.63     69.04 o 
  -1   1   5       59.95       76.94      1.89 o 
   0   1   5        0.05       14.98      0.70 o 
   1   1   5     2893.31     3086.39     31.30 o 
   2   1   5      368.71      390.65      4.66 o 
   3   1   5      243.65      267.56      3.40 o 
   4   1   5      143.17      143.92      3.00 o 
   5   1   5       21.20       19.17      1.34 o 
   6   1   5      115.29      109.19      2.75 o 
   7   1   5        9.06       10.61      2.03 o 
   8   1   5      540.78      515.70     13.62 o 
   9   1   5        3.42        4.60      2.38 o 
  -9   2   5       37.72       38.36      3.21 o 
  -8   2   5       58.23       63.73      2.68 o 
  -7   2   5       36.31       39.75      4.71 o 
  -6   2   5       29.52       35.44      1.68 o 
  -5   2   5      110.82      106.83      3.72 o 
  -4   2   5       63.77       53.98      1.93 o 
  -3   2   5     1221.74     1169.69     14.44 o 
  -2   2   5      118.91      117.71      2.51 o 
  -1   2   5      144.48      176.15      3.10 o 
   0   2   5       28.38       28.40      0.90 o 
   1   2   5      327.74      343.75      3.97 o 
   2   2   5       61.43       48.75      1.48 o 
   3   2   5      128.87       97.94      1.58 o 
   4   2   5       91.89      111.23      2.09 o 
   5   2   5       28.68       31.99      1.56 o 
   6   2   5        0.18        1.69      1.15 o 
   7   2   5       32.25       33.20      2.02 o 
   8   2   5        0.27        0.00      1.92 o 
   9   2   5       26.16       21.30      3.75 o 
  -9   3   5       23.73       22.57      2.33 o 
  -8   3   5        2.88        2.53      2.05 o 
  -7   3   5      648.21      636.99     14.20 o 
  -6   3   5        0.49        1.37      1.04 o 
  -5   3   5       13.86       15.63      1.40 o 
  -4   3   5     1374.13     1368.25     14.95 o 
  -3   3   5       23.55       23.37      1.00 o 
  -2   3   5      145.11      160.82      3.12 o 
  -1   3   5        2.18       13.05      1.00 o 
   0   3   5     1530.38     1611.13     16.05 o 
   1   3   5     1407.89     1426.58     13.33 o 
   2   3   5      125.73      106.15      1.86 o 
   3   3   5     2578.67     2551.50     27.00 o 
   4   3   5      508.30      472.30      6.00 o 
   5   3   5       21.73       20.99      1.11 o 
   6   3   5       11.25        7.58      2.00 o 
   7   3   5       67.48       67.33      3.91 o 
   8   3   5       26.10       27.26      2.87 o 
   9   3   5       27.90       29.22      3.22 o 
  -9   4   5       17.45       19.72      2.02 o 
  -8   4   5       45.47       36.19      4.54 o 
  -7   4   5        3.41        1.37      3.13 o 
  -6   4   5      205.88      227.04      7.17 o 
  -5   4   5        4.54        3.14      1.19 o 
  -4   4   5        6.77        2.93      0.66 o 
  -3   4   5      290.51      277.65      4.88 o 
  -2   4   5     1676.93     1816.90     20.74 o 
  -1   4   5        0.00        2.70      0.58 o 
   0   4   5     1058.39     1108.27     12.82 o 
   1   4   5      752.62      843.64      8.25 o 
   2   4   5     1232.76     1257.46     11.74 o 
   3   4   5      100.98      107.78      1.86 o 
   4   4   5       37.78       54.42      2.05 o 
   5   4   5      291.16      275.63      5.12 o 
   6   4   5        8.47        7.22      1.43 o 
   7   4   5       53.87       44.54      3.40 o 
   8   4   5       27.19       26.75      2.89 o 
   9   4   5       10.74        8.14      2.51 o 
  -9   5   5      145.03      140.06      9.26 o 
  -8   5   5        1.52        2.06      3.12 o 
  -7   5   5        4.01        3.94      1.95 o 
  -6   5   5       88.93       75.71      3.34 o 
  -5   5   5      559.21      544.27      8.22 o 
  -4   5   5      176.04      175.35      3.06 o 
  -3   5   5      122.17      104.54      1.90 o 
  -2   5   5      248.25      282.38      3.77 o 
  -1   5   5     3355.67     3407.32     34.59 o 
   0   5   5      456.64      493.66      5.48 o 
   1   5   5      607.98      674.60      7.82 o 
   2   5   5       79.37       93.28      1.56 o 
   3   5   5        0.10        3.11      0.62 o 
   4   5   5       15.91       20.38      1.45 o 
   5   5   5     1088.91     1100.42     13.87 o 
   6   5   5      308.08      299.01      7.08 o 
   7   5   5       27.19       26.13      2.16 o 
   8   5   5       49.98       51.74      8.69 o 
   9   5   5       30.38       28.19      3.31 o 
  -9   6   5        5.17       11.32      4.30 o 
  -8   6   5      156.44      148.35      9.14 o 
  -7   6   5      145.17      147.69      5.64 o 
  -6   6   5      105.95      112.92      4.17 o 
  -5   6   5       19.69       21.85      1.32 o 
  -4   6   5      712.70      717.45      8.32 o 
  -3   6   5      394.23      343.67      4.33 o 
  -2   6   5       41.52       46.25      1.53 o 
  -1   6   5       96.90       87.90      1.69 o 
   0   6   5        3.35        7.64      0.63 o 
   1   6   5      170.34      228.81      3.11 o 
   2   6   5       24.48       41.07      1.00 o 
   3   6   5      413.25      433.92      4.60 o 
   4   6   5       95.93       96.03      2.02 o 
   5   6   5        0.61        2.89      0.87 o 
   6   6   5      108.58      115.39      3.92 o 
   7   6   5       30.05       31.40      2.31 o 
   8   6   5        5.74        4.47      1.71 o 
   9   6   5      255.78      266.53      9.05 o 
  -9   7   5       36.42       44.49      5.99 o 
  -8   7   5        6.67       10.47      4.21 o 
  -7   7   5       20.40       18.58      2.65 o 
  -6   7   5      101.73      101.02      4.14 o 
  -5   7   5       77.94       76.56      2.27 o 
  -4   7   5      548.37      588.89      7.16 o 
  -3   7   5      436.82      437.83      5.74 o 
  -2   7   5       55.03       61.05      1.43 o 
  -1   7   5      752.66      733.91      7.94 o 
   0   7   5     2275.76     2381.67     22.04 o 
   1   7   5        2.94        6.56      0.57 o 
   2   7   5        4.33        3.15      0.55 o 
   3   7   5      294.44      296.46      3.55 o 
   4   7   5       12.17       13.04      0.79 o 
   5   7   5        0.09        0.37      0.85 o 
   6   7   5       22.30       23.04      1.85 o 
   7   7   5       35.18       38.15      3.38 o 
   8   7   5      167.97      163.61     11.40 o 
  -9   8   5       13.13       10.26      4.72 o 
  -8   8   5      518.91      559.03     35.54 o 
  -7   8   5       25.60       25.77      3.03 o 
  -6   8   5        6.75       12.18      2.52 o 
  -5   8   5      480.51      479.75      7.41 o 
  -4   8   5      343.97      338.67      4.73 o 
  -3   8   5      417.84      412.54      5.30 o 
  -2   8   5      124.86      144.84      2.22 o 
  -1   8   5      437.34      424.21      5.09 o 
   0   8   5      137.42      163.11      2.59 o 
   1   8   5      127.27      144.27      2.08 o 
   2   8   5      516.25      486.20      4.86 o 
   3   8   5      264.81      267.37      3.59 o 
   4   8   5        4.32        7.35      0.87 o 
   5   8   5      105.87      110.03      2.91 o 
   6   8   5      206.23      211.97      4.70 o 
   7   8   5       19.76       21.95      2.62 o 
   8   8   5       40.07       38.55      2.80 o 
  -9   9   5        6.62        7.54      4.81 o 
  -8   9   5      238.89      262.33      9.00 o 
  -7   9   5      103.14       92.54      5.14 o 
  -6   9   5       95.77       94.97      3.66 o 
  -5   9   5      128.57      125.91      2.91 o 
  -4   9   5      254.42      279.23      3.86 o 
  -3   9   5      161.31      171.47      2.91 o 
  -2   9   5      217.37      211.91      3.27 o 
  -1   9   5      481.18      549.19      7.08 o 
   0   9   5      889.09      937.11     10.88 o 
   1   9   5      705.91      737.87      7.56 o 
   2   9   5       28.82       37.43      1.03 o 
   3   9   5       79.85      103.54      2.39 o 
   4   9   5        1.65        0.65      0.88 o 
   5   9   5       22.69       29.12      1.66 o 
   6   9   5      353.15      366.94      6.85 o 
   7   9   5       32.22       35.88      2.59 o 
   8   9   5       89.22       89.87      5.03 o 
  -9  10   5       37.96       36.95      6.84 o 
  -8  10   5      227.06      269.62      9.50 o 
  -7  10   5        2.22        0.00      2.38 o 
  -6  10   5       58.63       63.61      2.59 o 
  -5  10   5      268.51      264.24      6.44 o 
  -4  10   5       32.35       38.47      1.50 o 
  -3  10   5       28.76       28.87      1.27 o 
  -2  10   5       71.42       81.95      2.38 o 
  -1  10   5       82.60       87.16      2.08 o 
   0  10   5      540.55      559.44      6.73 o 
   1  10   5      148.62      140.21      2.26 o 
   2  10   5       20.02       22.82      0.87 o 
   3  10   5      392.94      378.71      5.53 o 
   4  10   5      512.25      495.70      7.85 o 
   5  10   5       20.39       20.08      1.54 o 
   6  10   5      102.74       96.68      3.05 o 
   7  10   5        4.64        6.27      1.86 o 
   8  10   5        0.15        0.68      1.76 o 
  -8  11   5       19.28       21.85      3.58 o 
  -7  11   5       26.16       24.31      5.11 o 
  -6  11   5      133.10      135.06      3.83 o 
  -5  11   5      338.19      333.05      6.21 o 
  -4  11   5      219.49      233.57      3.98 o 
  -3  11   5        7.40        7.63      0.87 o 
  -2  11   5     1360.99     1369.73     14.59 o 
  -1  11   5      127.46      123.67      2.44 o 
   0  11   5      516.72      519.76      6.18 o 
   1  11   5      615.32      604.99      6.60 o 
   2  11   5        9.35       11.75      0.84 o 
   3  11   5       80.55       81.56      2.04 o 
   4  11   5       33.62       33.73      1.81 o 
   5  11   5      343.40      338.00      6.16 o 
   6  11   5        8.89        9.54      1.47 o 
   7  11   5        0.95        0.00      2.38 o 
   8  11   5       40.45       42.00      3.06 o 
  -8  12   5       42.98       41.26      4.37 o 
  -7  12   5      109.33      108.58      6.27 o 
  -6  12   5        3.19        5.29      1.54 o 
  -5  12   5       53.44       60.44      2.91 o 
  -4  12   5        0.40        2.54      1.04 o 
  -3  12   5       79.62       87.36      2.15 o 
  -2  12   5      218.60      204.99      3.38 o 
  -1  12   5       15.07       12.80      1.03 o 
   0  12   5      454.01      444.09      5.51 o 
   1  12   5      500.75      505.10      5.75 o 
   2  12   5      320.49      328.45      4.37 o 
   3  12   5        5.80        9.48      1.08 o 
   4  12   5      648.54      654.09      9.99 o 
   5  12   5       40.15       40.65      2.13 o 
   6  12   5       59.72       65.19      2.72 o 
   7  12   5      148.37      151.11      4.89 o 
   8  12   5       63.81       63.48      3.67 o 
  -8  13   5       11.79       10.95      3.55 o 
  -7  13   5       62.14       64.91      5.34 o 
  -6  13   5      117.46      129.66      4.42 o 
  -5  13   5        0.44        0.43      1.43 o 
  -4  13   5        8.43        7.83      1.36 o 
  -3  13   5       49.86       57.28      2.40 o 
  -2  13   5        0.03        1.02      0.80 o 
  -1  13   5      975.54     1003.42     10.88 o 
   0  13   5       44.79       42.23      1.50 o 
   1  13   5       92.92       91.99      1.99 o 
   2  13   5       43.48       44.14      1.47 o 
   3  13   5       34.09       37.32      1.64 o 
   4  13   5       25.46       31.02      2.14 o 
   5  13   5      110.10      111.92      3.39 o 
   6  13   5       40.43       41.55      3.43 o 
   7  13   5      575.92      605.40     12.00 o 
  -8  14   5        0.46        0.00      5.01 o 
  -7  14   5       38.34       41.16      6.48 o 
  -6  14   5       16.78       18.86      2.63 o 
  -5  14   5       37.15       37.03      2.66 o 
  -4  14   5        2.75        3.33      1.26 o 
  -3  14   5        0.17        2.15      1.02 o 
  -2  14   5      354.78      348.75      4.79 o 
  -1  14   5      372.16      348.82      5.04 o 
   0  14   5       45.80       50.34      1.54 o 
   1  14   5      273.65      282.45      4.51 o 
   2  14   5      279.90      263.43      4.31 o 
   3  14   5        5.19        6.63      1.11 o 
   4  14   5        0.14        0.00      1.26 o 
   5  14   5       28.78       31.77      2.59 o 
   6  14   5       41.04       39.04      4.09 o 
   7  14   5      263.50      287.57      9.41 o 
  -7  15   5       38.39       38.92      5.07 o 
  -6  15   5      526.88      542.38     12.00 o 
  -5  15   5        1.73        0.68      1.67 o 
  -4  15   5        7.77       11.19      1.60 o 
  -3  15   5       67.36       72.92      2.38 o 
  -2  15   5       60.36       64.71      1.97 o 
  -1  15   5      428.67      435.06      9.31 o 
   0  15   5      269.05      254.91      4.00 o 
   1  15   5       46.33       43.59      1.78 o 
   2  15   5       68.56       65.78      2.42 o 
   3  15   5        0.02        1.05      1.16 o 
   4  15   5      179.52      186.92      7.48 o 
   5  15   5       14.29       12.38      1.91 o 
   6  15   5      167.92      171.82      5.13 o 
   7  15   5        0.02        2.53      1.94 o 
  -7  16   5       50.96       51.43      5.76 o 
  -6  16   5       65.26       71.74      5.52 o 
  -5  16   5      157.29      170.97      5.80 o 
  -4  16   5       56.27       57.51      2.89 o 
  -3  16   5      417.97      416.03      7.16 o 
  -2  16   5       65.37       65.24      2.48 o 
  -1  16   5      489.95      474.37     10.88 o 
   0  16   5       25.33       26.15      1.85 o 
   1  16   5      123.56      114.30      3.12 o 
   2  16   5        6.95        6.29      1.19 o 
   3  16   5       95.66       87.53      3.03 o 
   4  16   5        1.20        1.53      1.55 o 
   5  16   5       27.52       33.30      3.46 o 
   6  16   5       24.45       24.01      2.46 o 
   7  16   5       34.85       36.73      3.16 o 
  -7  17   5       28.00       27.16      5.46 o 
  -6  17   5      159.43      187.80      6.72 o 
  -5  17   5       14.84       16.57      2.86 o 
  -4  17   5        6.49        7.17      1.81 o 
  -3  17   5       10.07        7.13      1.58 o 
  -2  17   5      358.02      356.25      5.71 o 
  -1  17   5        5.91        8.81      1.28 o 
   0  17   5        4.89        4.68      1.22 o 
   1  17   5        0.05        0.00      1.06 o 
   2  17   5       89.19       86.96      2.68 o 
   3  17   5       21.01       22.31      2.11 o 
   4  17   5       14.53       22.66      3.01 o 
   5  17   5       66.77       61.46      4.83 o 
   6  17   5       75.90       72.69      4.55 o 
  -6  18   5       71.14       71.59      6.12 o 
  -5  18   5       17.87       16.00      2.87 o 
  -4  18   5      123.53      134.58      4.96 o 
  -3  18   5       57.61       63.76      3.14 o 
  -2  18   5       17.21       18.23      1.74 o 
  -1  18   5      100.60       95.90      3.17 o 
   0  18   5       12.83       13.20      1.55 o 
   1  18   5       72.08       67.42      2.51 o 
   2  18   5      821.29      802.34     10.83 o 
   3  18   5       11.94        9.38      1.79 o 
   4  18   5       46.32       43.80      3.02 o 
   5  18   5        5.13        2.88      2.17 o 
   6  18   5      280.05      285.25      8.82 o 
  -6  19   5       17.06       13.13      2.96 o 
  -5  19   5       59.22       54.27      5.77 o 
  -4  19   5        0.97        1.75      2.02 o 
  -3  19   5       11.61       10.60      1.83 o 
  -2  19   5       46.07       46.47      2.58 o 
  -1  19   5       24.83       23.68      1.79 o 
   0  19   5      151.69      143.13      3.72 o 
   1  19   5        7.27        8.03      1.46 o 
   2  19   5        0.25        1.35      1.23 o 
   3  19   5      299.22      293.58      6.67 o 
   4  19   5        1.44        0.36      1.62 o 
   5  19   5       46.98       52.31      3.41 o 
  -5  20   5        0.00        0.00      3.26 o 
  -4  20   5        2.40        3.44      2.14 o 
  -3  20   5        1.29        0.69      1.39 o 
  -2  20   5        7.03        5.82      1.55 o 
  -1  20   5       90.20       84.58      2.88 o 
   0  20   5       17.06       17.99      1.84 o 
   1  20   5      234.85      227.25      4.81 o 
   2  20   5      238.72      235.79      5.52 o 
   3  20   5        8.11        9.82      1.89 o 
   4  20   5       67.67       68.26      5.08 o 
   5  20   5      159.36      149.57      7.26 o 
  -5  21   5       16.44       18.78      3.42 o 
  -4  21   5      206.15      201.08      5.62 o 
  -3  21   5        6.25        4.69      1.65 o 
  -2  21   5       38.43       33.55      2.44 o 
  -1  21   5        0.12        0.00      1.26 o 
   0  21   5      177.27      162.44      4.20 o 
   1  21   5      101.94      115.31      3.53 o 
   2  21   5       21.33       19.87      2.04 o 
   3  21   5      181.07      185.09      9.12 o 
   4  21   5       13.03       16.35      2.35 o 
  -4  22   5       20.60       28.93      3.01 o 
  -3  22   5       10.74       10.63      1.86 o 
  -2  22   5        8.97        8.56      1.84 o 
  -1  22   5       14.07       12.86      1.83 o 
   0  22   5       10.01       13.42      1.90 o 
   1  22   5      222.11      214.47      5.35 o 
   2  22   5       19.65       18.16      2.54 o 
   3  22   5       10.99       11.88      2.51 o 
   4  22   5       71.55       72.86      4.21 o 
  -3  23   5        5.86        2.82      1.92 o 
  -2  23   5      119.99      125.82      4.68 o 
  -1  23   5       40.59       39.46      3.27 o 
   0  23   5        9.85        9.39      2.03 o 
   1  23   5      108.46      106.09      3.79 o 
   2  23   5        7.67        7.82      2.39 o 
   3  23   5       29.00       33.09      3.36 o 
  -2  24   5        0.03        0.00      1.85 o 
  -1  24   5        3.72        4.53      2.09 o 
   0  24   5        9.75        6.72      1.97 o 
   1  24   5       66.34       62.77      3.57 o 
  -8   0   6      101.34       94.63      5.03 o 
  -6   0   6      553.29      533.81     13.76 o 
  -4   0   6       24.61       26.80      1.75 o 
  -2   0   6       71.79      105.07      4.34 o 
   0   0   6      459.60      551.91     10.78 o 
   2   0   6      542.00      556.97     13.37 o 
   4   0   6     3277.40     3007.80     51.83 o 
   6   0   6       62.62       62.89      5.72 o 
   8   0   6      130.84      126.10      8.08 o 
  -9   1   6       36.36       34.74      3.05 o 
  -8   1   6       14.80       10.00      1.74 o 
  -7   1   6      127.14      133.80      3.84 o 
  -6   1   6        2.58        2.35      1.09 o 
  -5   1   6     2610.54     2455.52     33.54 o 
  -4   1   6      229.88      212.63      3.56 o 
  -3   1   6       35.03       49.88      2.05 o 
  -2   1   6      210.88      209.10      3.71 o 
  -1   1   6        6.99       21.28      0.94 o 
   0   1   6        1.69        4.74      0.58 o 
   1   1   6      198.60      216.48      2.91 o 
   2   1   6       21.11       23.02      0.96 o 
   3   1   6      699.47      705.98      8.31 o 
   4   1   6     1737.60     1683.46     19.38 o 
   5   1   6      132.90      105.23      2.72 o 
   6   1   6        1.52        1.95      1.00 o 
   7   1   6       37.01       36.94      3.09 o 
   8   1   6       18.51       15.86      4.33 o 
   9   1   6       46.02       40.95      3.89 o 
  -9   2   6        0.11        2.59      1.89 o 
  -8   2   6      107.38      102.73      3.89 o 
  -7   2   6       84.92       83.68      2.91 o 
  -6   2   6      361.62      352.10      5.94 o 
  -5   2   6       17.54       18.36      1.42 o 
  -4   2   6       21.86       18.50      0.82 o 
  -3   2   6       18.72       27.63      1.01 o 
  -2   2   6      199.73      201.87      4.16 o 
  -1   2   6     1044.55     1107.05     12.64 o 
   0   2   6       23.37       48.88      1.29 o 
   1   2   6       92.36      109.58      2.13 o 
   2   2   6      597.41      665.10      7.49 o 
   3   2   6       16.21       12.96      0.76 o 
   4   2   6        1.57        1.16      0.63 o 
   5   2   6       67.93       74.66      2.31 o 
   6   2   6      171.27      159.19      3.69 o 
   7   2   6       80.21       77.34      3.48 o 
   8   2   6       52.71       49.34      3.75 o 
   9   2   6       92.40       86.97      5.07 o 
  -9   3   6      131.90      141.99     13.19 o 
  -8   3   6       78.21       86.60      3.37 o 
  -7   3   6       47.65       43.93      3.14 o 
  -6   3   6        3.82        4.35      1.29 o 
  -5   3   6      164.56      155.68      4.15 o 
  -4   3   6      210.16      193.46      3.29 o 
  -3   3   6      279.95      296.83      4.21 o 
  -2   3   6      143.82       99.66      2.39 o 
  -1   3   6       95.16       96.47      2.10 o 
   0   3   6      217.25      282.99      3.61 o 
   1   3   6      455.07      497.21      5.81 o 
   2   3   6      587.45      555.64      7.15 o 
   3   3   6        8.51        5.73      0.52 o 
   4   3   6       88.59       87.79      2.00 o 
   5   3   6      491.45      486.75      8.65 o 
   6   3   6        2.02        4.13      1.41 o 
   7   3   6       43.95       45.24      2.65 o 
   8   3   6        2.46        0.00      5.63 o 
   9   3   6        8.48        9.17      2.74 o 
  -9   4   6        5.34       12.02      2.08 o 
  -8   4   6        0.05        6.99      3.33 o 
  -7   4   6       74.03       78.04      4.10 o 
  -6   4   6        5.52        5.21      1.48 o 
  -5   4   6      240.11      223.33      5.35 o 
  -4   4   6        0.23        0.87      0.75 o 
  -3   4   6      954.60      963.82     11.03 o 
  -2   4   6      516.27      484.01      7.28 o 
  -1   4   6      971.00     1058.89     11.58 o 
   0   4   6      653.34      701.97      7.75 o 
   1   4   6      497.50      527.26      5.83 o 
   2   4   6       72.29       59.44      1.38 o 
   3   4   6     1518.65     1432.97     15.14 o 
   4   4   6        6.23        3.04      0.73 o 
   5   4   6      166.93      174.96      3.80 o 
   6   4   6       11.15       12.69      1.80 o 
   7   4   6      151.70      164.23      5.39 o 
   8   4   6       20.22       19.75      2.78 o 
  -9   5   6      227.95      233.76     16.22 o 
  -8   5   6        6.20        4.99      3.54 o 
  -7   5   6        3.44        2.91      1.46 o 
  -6   5   6        0.42        0.00      1.47 o 
  -5   5   6      110.61      114.90      3.36 o 
  -4   5   6      972.63      931.66     10.64 o 
  -3   5   6       11.23        6.08      0.75 o 
  -2   5   6       45.27       63.04      2.66 o 
  -1   5   6      252.83      281.44      4.33 o 
   0   5   6      332.38      317.77      4.18 o 
   1   5   6      136.41      106.14      1.93 o 
   2   5   6      206.36      165.15      2.70 o 
   3   5   6      635.15      603.14      7.10 o 
   4   5   6        0.02        0.00      0.61 o 
   5   5   6       46.45       52.14      1.71 o 
   6   5   6      280.27      267.14      7.25 o 
   7   5   6       35.16       41.23      2.69 o 
   8   5   6        0.84        5.71      2.24 o 
  -9   6   6        1.07        0.00      3.63 o 
  -8   6   6      111.07      106.25      8.05 o 
  -7   6   6      170.44      167.30      5.65 o 
  -6   6   6      171.52      169.75      4.89 o 
  -5   6   6       49.55       63.30      2.12 o 
  -4   6   6       29.12       21.42      1.26 o 
  -3   6   6     1045.77     1050.83     12.16 o 
  -2   6   6      218.09      220.60      3.41 o 
  -1   6   6       10.92       15.53      0.93 o 
   0   6   6      143.00      163.64      2.50 o 
   1   6   6      478.33      474.78      5.65 o 
   2   6   6      827.35      811.17      8.15 o 
   3   6   6       63.82       55.99      1.57 o 
   4   6   6      121.99      123.10      2.71 o 
   5   6   6      243.64      236.53      4.99 o 
   6   6   6        0.37        1.23      1.73 o 
   7   6   6        5.57        8.27      1.85 o 
   8   6   6       40.33       36.91      3.80 o 
  -9   7   6       29.59       31.84      5.78 o 
  -8   7   6       94.36       94.24      7.84 o 
  -7   7   6      446.01      437.46     11.12 o 
  -6   7   6       71.43       67.67      3.17 o 
  -5   7   6       65.46       67.82      2.07 o 
  -4   7   6       18.17       23.32      1.49 o 
  -3   7   6      921.76      866.16      9.80 o 
  -2   7   6      103.21      123.76      2.31 o 
  -1   7   6      624.59      692.69      8.06 o 
   0   7   6        0.42        3.61      0.66 o 
   1   7   6       24.60       30.53      1.12 o 
   2   7   6     1961.08     1829.52     17.16 o 
   3   7   6        4.96       12.50      0.96 o 
   4   7   6       39.10       36.02      1.51 o 
   5   7   6      257.98      255.90      5.31 o 
   6   7   6        7.42       11.32      1.86 o 
   7   7   6        1.11        1.80      1.64 o 
   8   7   6        0.23        0.00      1.74 o 
  -9   8   6        1.40        4.63      4.42 o 
  -8   8   6      115.27      116.68      8.17 o 
  -7   8   6        7.16        6.63      2.52 o 
  -6   8   6      205.11      203.20      6.13 o 
  -5   8   6      210.62      223.21      4.04 o 
  -4   8   6      162.17      189.88      3.60 o 
  -3   8   6     1319.36     1269.16     14.38 o 
  -2   8   6       17.94       17.11      0.97 o 
  -1   8   6       43.71       37.84      1.34 o 
   0   8   6      207.86      222.60      3.16 o 
   1   8   6       16.99       16.93      0.88 o 
   2   8   6        1.25        1.26      0.59 o 
   3   8   6      427.65      400.32      5.20 o 
   4   8   6       51.83       58.53      2.32 o 
   5   8   6        2.11        4.12      1.21 o 
   6   8   6     1613.97     1602.36     25.85 o 
   7   8   6      222.17      207.94      8.31 o 
   8   8   6       18.55       19.00      2.38 o 
  -9   9   6        4.40        6.48      4.99 o 
  -8   9   6        0.38        0.00      2.21 o 
  -7   9   6      131.93      119.39      6.12 o 
  -6   9   6        0.08        0.27      1.67 o 
  -5   9   6      158.91      157.83      3.34 o 
  -4   9   6       62.57       55.44      1.87 o 
  -3   9   6      712.37      667.49      9.90 o 
  -2   9   6      337.41      287.59      4.17 o 
  -1   9   6      113.31      119.31      2.37 o 
   0   9   6        1.27        2.01      0.70 o 
   1   9   6       88.28       83.71      1.62 o 
   2   9   6      612.07      602.98      6.21 o 
   3   9   6       87.54       87.55      1.91 o 
   4   9   6        1.35        2.56      0.87 o 
   5   9   6      128.50      122.39      3.56 o 
   6   9   6      111.30      104.75      5.43 o 
   7   9   6       39.36       43.05      3.68 o 
   8   9   6       19.42       20.93      2.52 o 
  -8  10   6       81.82       77.57      5.13 o 
  -7  10   6      101.16      111.65      6.03 o 
  -6  10   6      150.91      155.95      5.11 o 
  -5  10   6       15.04       17.02      1.62 o 
  -4  10   6       34.00       34.60      1.65 o 
  -3  10   6        7.19        7.20      1.02 o 
  -2  10   6      772.57      771.12      9.68 o 
  -1  10   6      561.96      576.76      7.26 o 
   0  10   6      117.21      140.49      2.77 o 
   1  10   6      456.79      438.86      5.14 o 
   2  10   6      227.95      239.16      3.24 o 
   3  10   6       14.88       19.91      1.27 o 
   4  10   6      222.66      216.74      3.92 o 
   5  10   6        5.79        6.57      1.44 o 
   6  10   6       64.49       68.84      3.57 o 
   7  10   6       18.07       17.44      2.40 o 
   8  10   6      172.74      174.28      5.97 o 
  -8  11   6       27.18       30.39      3.94 o 
  -7  11   6        4.85        3.81      2.72 o 
  -6  11   6        1.69        0.13      1.70 o 
  -5  11   6      188.72      199.44      5.43 o 
  -4  11   6       53.82       55.83      2.10 o 
  -3  11   6        2.54        8.11      1.02 o 
  -2  11   6      477.78      448.89      6.11 o 
  -1  11   6      146.68      163.01      3.11 o 
   0  11   6      108.56       96.14      2.17 o 
   1  11   6      215.82      218.16      3.16 o 
   2  11   6        0.24        4.09      0.70 o 
   3  11   6       23.16       29.62      1.54 o 
   4  11   6      158.75      163.39      3.73 o 
   5  11   6       77.12       86.41      2.97 o 
   6  11   6       45.44       45.26      2.78 o 
   7  11   6      151.29      147.47      4.96 o 
   8  11   6       45.33       51.86      3.50 o 
  -8  12   6        6.16        4.15      6.14 o 
  -7  12   6       39.67       44.96     10.03 o 
  -6  12   6        0.07        0.06      1.81 o 
  -5  12   6       10.23       11.82      1.86 o 
  -4  12   6       40.52       42.07      2.15 o 
  -3  12   6      172.76      162.92      3.44 o 
  -2  12   6      112.85      115.16      3.58 o 
  -1  12   6      662.17      650.13      7.85 o 
   0  12   6        2.94        1.54      0.74 o 
   1  12   6     1405.13     1395.29     13.87 o 
   2  12   6       29.60       24.77      1.26 o 
   3  12   6        5.83        8.45      1.21 o 
   4  12   6        2.34        6.78      1.34 o 
   5  12   6       64.75       72.07      3.44 o 
   6  12   6       22.20       21.22      2.07 o 
   7  12   6       42.44       38.11      2.88 o 
  -8  13   6       79.09       84.16      7.81 o 
  -7  13   6       54.55       58.65      7.02 o 
  -6  13   6      220.46      234.74      6.85 o 
  -5  13   6       30.05       38.86      2.61 o 
  -4  13   6       16.76       17.98      1.72 o 
  -3  13   6      140.51      144.49      2.82 o 
  -2  13   6      702.14      679.78      9.24 o 
  -1  13   6       30.27       32.42      1.77 o 
   0  13   6      276.31      271.95      4.83 o 
   1  13   6       14.96       20.29      1.15 o 
   2  13   6        2.27        3.24      0.92 o 
   3  13   6       51.54       52.60      2.20 o 
   4  13   6      101.74      111.42      3.78 o 
   5  13   6       33.63       36.47      3.42 o 
   6  13   6       15.84       14.38      2.18 o 
   7  13   6      178.17      173.79      6.34 o 
  -8  14   6       74.87       72.69      7.69 o 
  -7  14   6       38.50       37.68      6.29 o 
  -6  14   6       19.54       18.11      4.38 o 
  -5  14   6        4.65        5.00      1.73 o 
  -4  14   6      316.75      314.44      6.09 o 
  -3  14   6      294.63      299.57      5.57 o 
  -2  14   6      103.95      100.34      2.66 o 
  -1  14   6      514.61      514.47      7.19 o 
   0  14   6      313.16      299.53      4.67 o 
   1  14   6      179.02      179.23      5.00 o 
   2  14   6        8.67        9.11      1.18 o 
   3  14   6       47.82       49.10      2.53 o 
   4  14   6        1.99        4.85      2.82 o 
   5  14   6       85.50       82.55      3.51 o 
   6  14   6      101.73      101.91      4.39 o 
   7  14   6       34.64       31.13      3.30 o 
  -7  15   6        0.33        0.67      4.02 o 
  -6  15   6       65.26       67.12      4.79 o 
  -5  15   6       37.44       37.07      2.91 o 
  -4  15   6       18.40       22.03      2.13 o 
  -3  15   6       45.26       42.38      2.00 o 
  -2  15   6       20.72       19.57      1.81 o 
  -1  15   6      300.05      298.52      5.25 o 
   0  15   6       28.62       30.90      1.63 o 
   1  15   6        4.92        6.68      1.19 o 
   2  15   6      142.44      141.29      3.27 o 
   3  15   6      119.77      114.55      3.36 o 
   4  15   6      380.43      355.41      7.71 o 
   5  15   6      415.22      403.14      8.52 o 
   6  15   6        2.80        4.06      2.89 o 
   7  15   6       46.44       48.74      3.99 o 
  -7  16   6       10.57       16.41      4.22 o 
  -6  16   6       80.95       84.66      5.40 o 
  -5  16   6       28.01       25.79      2.69 o 
  -4  16   6       94.26       99.83      3.95 o 
  -3  16   6       27.10       27.49      1.89 o 
  -2  16   6       49.09       43.47      1.99 o 
  -1  16   6      206.09      197.58      5.49 o 
   0  16   6        0.20        1.64      1.10 o 
   1  16   6        8.21        5.24      1.23 o 
   2  16   6        0.11        6.25      1.31 o 
   3  16   6       10.62       10.53      1.72 o 
   4  16   6       70.72       66.63      3.64 o 
   5  16   6       13.75       15.30      2.35 o 
   6  16   6       29.41       27.55      2.86 o 
  -7  17   6       40.38       37.64      5.52 o 
  -6  17   6        3.37        0.00      2.77 o 
  -5  17   6        0.72        0.00      1.83 o 
  -4  17   6       93.84       95.98      3.86 o 
  -3  17   6      295.31      291.95      5.55 o 
  -2  17   6       18.52       15.47      1.69 o 
  -1  17   6      141.78      132.19      3.62 o 
   0  17   6     1148.41     1143.07     14.34 o 
   1  17   6      179.96      174.46      5.41 o 
   2  17   6       43.55       42.65      2.20 o 
   3  17   6       28.63       30.03      1.99 o 
   4  17   6       22.86       26.97      2.77 o 
   5  17   6       54.61       62.88      3.82 o 
   6  17   6       57.29       52.24      3.68 o 
  -6  18   6        0.44        0.00      2.73 o 
  -5  18   6       40.17       44.26      4.91 o 
  -4  18   6       12.76       13.54      2.19 o 
  -3  18   6      173.74      175.05      5.22 o 
  -2  18   6        2.45        1.73      1.46 o 
  -1  18   6      331.90      332.37      5.54 o 
   0  18   6       60.50       61.59      2.68 o 
   1  18   6        8.52        8.38      1.44 o 
   2  18   6        0.03        0.00      1.27 o 
   3  18   6        6.29        8.06      1.93 o 
   4  18   6       17.09       13.96      2.42 o 
   5  18   6       10.00        9.42      2.40 o 
  -6  19   6        3.45        6.43      3.20 o 
  -5  19   6       12.04       10.09      2.78 o 
  -4  19   6      111.50      111.47      7.68 o 
  -3  19   6       55.10       60.99      3.37 o 
  -2  19   6       10.37       11.90      1.67 o 
  -1  19   6      125.96      125.81      3.36 o 
   0  19   6      160.91      162.38      4.27 o 
   1  19   6       37.15       33.43      2.12 o 
   2  19   6       35.68       32.56      2.30 o 
   3  19   6        9.32       10.65      2.16 o 
   4  19   6        9.67        8.58      2.38 o 
   5  19   6        1.43        2.37      2.34 o 
  -5  20   6        8.95        9.96      2.94 o 
  -4  20   6       15.11       24.31      3.35 o 
  -3  20   6       44.17       37.51      2.96 o 
  -2  20   6        4.33        4.11      1.54 o 
  -1  20   6      227.32      234.75      4.74 o 
   0  20   6      341.05      333.89      6.56 o 
   1  20   6       47.94       48.29      2.49 o 
   2  20   6       23.78       21.37      2.05 o 
   3  20   6       18.99       16.71      3.50 o 
   4  20   6       22.64       22.04      3.03 o 
  -5  21   6       13.86        7.33      2.86 o 
  -4  21   6       99.99      102.51      4.93 o 
  -3  21   6       48.91       54.40      2.99 o 
  -2  21   6      191.25      204.68      6.75 o 
  -1  21   6      108.68      103.88      3.31 o 
   0  21   6      120.46      118.87      4.39 o 
   1  21   6       22.10       23.06      2.25 o 
   2  21   6        0.28        0.00      1.42 o 
   3  21   6        8.93       12.60      2.30 o 
   4  21   6       42.39       37.30      3.72 o 
  -4  22   6       27.46       24.36      2.90 o 
  -3  22   6       24.03       17.95      2.45 o 
  -2  22   6        6.51        8.21      1.86 o 
  -1  22   6        2.13        3.22      1.68 o 
   0  22   6       38.88       32.31      2.85 o 
   1  22   6      169.16      157.36      4.56 o 
   2  22   6       21.41       22.68      2.74 o 
   3  22   6        2.19        0.45      2.11 o 
  -3  23   6       10.97        6.03      2.31 o 
  -2  23   6        2.60        3.08      1.91 o 
  -1  23   6       41.16       37.82      2.83 o 
   0  23   6      142.89      133.50      4.31 o 
   1  23   6        9.17       11.01      2.02 o 
   2  23   6        2.00        2.96      2.29 o 
  -1  24   6       84.39       83.33      4.96 o 
   0  24   6        5.60        5.33      1.97 o 
  -9   0   7      119.33      122.41      7.81 o 
  -7   0   7      247.94      228.41      7.90 o 
  -5   0   7       85.87       83.00      3.06 o 
  -3   0   7      121.47       97.46      3.82 o 
  -1   0   7      500.02      579.63     13.95 o 
   1   0   7     1809.03     1494.86     24.72 o 
   3   0   7      181.87      174.28      7.40 o 
   5   0   7      206.35      220.25      6.53 o 
   7   0   7      374.31      354.32     14.92 o 
  -9   1   7      113.33      120.19      5.34 o 
  -8   1   7      478.46      475.86     12.26 o 
  -7   1   7       57.64       56.52      2.67 o 
  -6   1   7       28.83       24.71      1.87 o 
  -5   1   7       76.83       71.11      1.94 o 
  -4   1   7       89.80       80.32      2.85 o 
  -3   1   7       25.97       32.28      1.65 o 
  -2   1   7        2.50       15.29      1.17 o 
  -1   1   7      218.99      197.18      3.82 o 
   0   1   7       22.48       35.13      1.20 o 
   1   1   7       14.47       25.49      1.11 o 
   2   1   7      219.96      222.91      3.45 o 
   3   1   7       23.43       33.13      1.29 o 
   4   1   7      777.89      737.17     14.05 o 
   5   1   7      113.20      113.70      4.38 o 
   6   1   7       82.47       79.97      2.85 o 
   7   1   7       43.39       45.11      2.60 o 
   8   1   7       38.73       44.69      3.84 o 
  -9   2   7       67.20       62.31      3.89 o 
  -8   2   7        7.59        5.42      1.88 o 
  -7   2   7        5.43        6.50      1.52 o 
  -6   2   7      173.11      182.23      3.91 o 
  -5   2   7      101.89       82.12      2.49 o 
  -4   2   7     1013.06      947.90     14.12 o 
  -3   2   7       81.53       92.01      2.63 o 
  -2   2   7       13.84       10.07      1.00 o 
  -1   2   7      237.40      229.05      4.47 o 
   0   2   7      338.23      327.47      4.68 o 
   1   2   7     1212.69     1089.94     12.33 o 
   2   2   7      130.88      114.55      2.37 o 
   3   2   7      357.80      320.85      4.63 o 
   4   2   7      423.24      460.48      8.64 o 
   5   2   7      391.81      369.82      6.88 o 
   6   2   7        1.07        2.34      1.12 o 
   7   2   7       22.82       23.48      3.24 o 
   8   2   7        0.05        0.00      1.92 o 
  -9   3   7        0.13        0.75      2.01 o 
  -8   3   7        1.26        1.38      1.60 o 
  -7   3   7       31.04       32.42      2.05 o 
  -6   3   7      437.94      405.04      7.16 o 
  -5   3   7        2.04        7.60      1.50 o 
  -4   3   7      569.22      520.95      9.69 o 
  -3   3   7      212.94      206.35      4.80 o 
  -2   3   7       90.90       96.13      2.78 o 
  -1   3   7      176.76      196.51      3.91 o 
   0   3   7       17.89       18.32      0.96 o 
   1   3   7      434.80      406.51      5.37 o 
   2   3   7       15.89       14.13      0.87 o 
   3   3   7     1048.16      935.16     11.15 o 
   4   3   7      326.24      300.42      4.69 o 
   5   3   7      421.38      372.60      6.92 o 
   6   3   7      130.52      123.24      4.36 o 
   7   3   7       22.67       24.01      2.29 o 
   8   3   7        9.46        7.35      2.48 o 
  -9   4   7        6.66        7.95      5.87 o 
  -8   4   7      106.57      118.34      4.69 o 
  -7   4   7        0.00        0.00      0.88 o 
  -6   4   7     1117.99     1077.64     15.96 o 
  -5   4   7        1.14        3.63      0.98 o 
  -4   4   7     2082.65     1869.84     26.32 o 
  -3   4   7      321.31      304.66      4.79 o 
  -2   4   7       99.76       90.14      2.44 o 
  -1   4   7        1.39        0.96      0.70 o 
   0   4   7      166.67      133.81      2.68 o 
   1   4   7       39.63       45.25      1.29 o 
   2   4   7       34.35       37.23      1.25 o 
   3   4   7      540.85      461.77      5.72 o 
   4   4   7      173.03      149.94      2.81 o 
   5   4   7      697.13      660.58     12.14 o 
   6   4   7       67.52       62.16      3.19 o 
   7   4   7       18.15       18.47      2.24 o 
   8   4   7      174.63      162.13      6.82 o 
  -9   5   7       15.17       13.68      2.33 o 
  -8   5   7       57.68       55.43      4.33 o 
  -7   5   7      295.53      291.88      6.89 o 
  -6   5   7       28.88       32.16      2.35 o 
  -5   5   7        0.08        6.21      1.42 o 
  -4   5   7      516.37      467.68      7.01 o 
  -3   5   7       82.05       65.72      2.18 o 
  -2   5   7        0.65        0.00      0.62 o 
  -1   5   7     1452.77     1338.11     17.54 o 
   0   5   7       68.94       61.98      1.72 o 
   1   5   7        0.52        0.71      0.58 o 
   2   5   7       38.70       48.25      1.35 o 
   3   5   7       10.76       21.74      1.41 o 
   4   5   7      444.62      417.43      5.68 o 
   5   5   7      458.22      442.03      9.02 o 
   6   5   7       14.95       25.88      2.40 o 
   7   5   7      222.37      209.70     13.04 o 
   8   5   7        0.63        0.00      2.00 o 
  -9   6   7       43.16       42.30      3.00 o 
  -8   6   7       32.34       37.65      5.69 o 
  -7   6   7       93.43       91.31      3.78 o 
  -6   6   7      430.25      426.08     15.07 o 
  -5   6   7       81.07       84.34      3.06 o 
  -4   6   7       43.93       62.38      2.50 o 
  -3   6   7       76.83       67.68      2.29 o 
  -2   6   7       94.78      101.24      2.39 o 
  -1   6   7        0.56        2.79      0.78 o 
   0   6   7      183.27      192.17      3.48 o 
   1   6   7        2.01        0.83      0.61 o 
   2   6   7        5.44        7.04      0.82 o 
   3   6   7     1565.02     1541.09     17.40 o 
   4   6   7        8.49       10.33      1.08 o 
   5   6   7       45.34       44.41      1.76 o 
   6   6   7      136.82      132.60      4.76 o 
   7   6   7        0.74        0.16      2.30 o 
   8   6   7      110.02      111.82      4.55 o 
  -9   7   7       15.84       26.72      5.78 o 
  -8   7   7        0.13        0.00      3.99 o 
  -7   7   7       10.32       16.49      6.42 o 
  -6   7   7       25.79       29.33      2.70 o 
  -5   7   7      145.59      137.58      5.60 o 
  -4   7   7       35.83       27.27      2.00 o 
  -3   7   7      138.69      144.41      3.45 o 
  -2   7   7       88.72       77.90      2.15 o 
  -1   7   7        0.69        2.76      0.77 o 
   0   7   7      100.34      107.14      2.25 o 
   1   7   7      103.96       99.30      2.07 o 
   2   7   7      267.63      237.30      3.23 o 
   3   7   7       64.60       63.35      1.91 o 
   4   7   7      226.16      216.99      3.94 o 
   5   7   7       59.26       65.03      2.70 o 
   6   7   7      134.41      119.24      4.59 o 
   7   7   7       25.39       25.37      2.61 o 
   8   7   7        0.45        1.06      1.89 o 
  -9   8   7      159.22      169.29     11.65 o 
  -8   8   7        2.20        0.00      2.15 o 
  -7   8   7       42.43       40.11      5.93 o 
  -6   8   7      252.55      271.17      6.89 o 
  -5   8   7       25.14       22.87      2.32 o 
  -4   8   7      219.67      195.00      6.49 o 
  -3   8   7       15.79       28.43      1.49 o 
  -2   8   7        7.88        6.57      0.88 o 
  -1   8   7      298.50      289.23      4.22 o 
   0   8   7      108.83      116.96      2.51 o 
   1   8   7       51.03       44.60      1.33 o 
   2   8   7     1049.84      998.42     10.04 o 
   3   8   7      326.88      340.37      4.76 o 
   4   8   7       45.36       46.08      1.84 o 
   5   8   7      322.11      317.38      6.46 o 
   6   8   7       34.56       51.33      2.93 o 
   7   8   7      131.97      124.25      6.95 o 
   8   8   7       12.84       13.52      2.41 o 
  -8   9   7       43.08       45.31      5.21 o 
  -7   9   7      158.86      175.84      6.22 o 
  -6   9   7      210.49      240.83      9.58 o 
  -5   9   7       46.13       51.19      2.31 o 
  -4   9   7       37.61       43.00      1.96 o 
  -3   9   7      941.57      846.89     11.36 o 
  -2   9   7       83.75       78.28      1.91 o 
  -1   9   7        3.02        5.78      0.84 o 
   0   9   7      505.82      478.94      6.05 o 
   1   9   7       12.73       17.18      1.09 o 
   2   9   7      567.83      527.59      6.07 o 
   3   9   7      372.35      359.91      5.19 o 
   4   9   7        0.20        1.83      0.96 o 
   5   9   7       71.91       71.21      2.90 o 
   6   9   7      114.87      133.87      4.56 o 
   7   9   7        3.69        3.36      1.99 o 
   8   9   7       26.31       21.08      2.68 o 
  -8  10   7       79.67       85.84      5.37 o 
  -7  10   7        1.44        0.00      2.87 o 
  -6  10   7       55.37       51.52      3.40 o 
  -5  10   7        1.33        0.89      1.14 o 
  -4  10   7       21.46       26.27      2.04 o 
  -3  10   7       25.09       38.31      1.80 o 
  -2  10   7      662.94      625.83      8.25 o 
  -1  10   7        7.79        9.73      0.97 o 
   0  10   7       12.71       13.65      1.03 o 
   1  10   7      328.53      304.83      4.12 o 
   2  10   7       88.28       88.46      2.80 o 
   3  10   7      559.69      542.51      7.16 o 
   4  10   7       86.99       89.38      2.54 o 
   5  10   7       25.82       21.86      1.97 o 
   6  10   7      108.31      108.97      4.19 o 
   7  10   7       32.58       28.20      2.87 o 
  -8  11   7      184.50      189.23     10.86 o 
  -7  11   7        1.74        0.00      3.42 o 
  -6  11   7       37.07       38.59      3.17 o 
  -5  11   7      242.51      244.56      5.40 o 
  -4  11   7      146.71      152.92      3.67 o 
  -3  11   7       82.77       95.15      2.78 o 
  -2  11   7      555.94      544.44      7.52 o 
  -1  11   7       40.77       44.41      1.86 o 
   0  11   7       30.42       28.12      1.44 o 
   1  11   7      220.35      215.53      3.26 o 
   2  11   7      138.28      131.69      2.64 o 
   3  11   7      140.62      138.28      3.61 o 
   4  11   7      122.78      126.47      3.03 o 
   5  11   7      103.02       99.99      3.54 o 
   6  11   7       13.86       12.12      2.12 o 
   7  11   7      462.09      461.95     17.69 o 
  -8  12   7       41.11       45.27      6.11 o 
  -7  12   7        0.06        0.00      3.12 o 
  -6  12   7      105.04      110.75      5.47 o 
  -5  12   7       64.75       72.39      3.03 o 
  -4  12   7      144.22      138.70      3.60 o 
  -3  12   7      362.52      323.84      5.79 o 
  -2  12   7      952.81      893.78     10.84 o 
  -1  12   7       79.18       80.19      2.18 o 
   0  12   7        0.10        5.67      0.95 o 
   1  12   7      161.50      148.17      2.76 o 
   2  12   7      295.27      288.97      4.92 o 
   3  12   7        1.43        1.82      1.10 o 
   4  12   7        9.58        8.49      1.69 o 
   5  12   7       97.93      103.94      4.25 o 
   6  12   7       84.29       85.01      3.92 o 
   7  12   7      131.89      133.73      5.00 o 
  -8  13   7        1.80        3.15      3.96 o 
  -7  13   7       24.11       20.31      5.21 o 
  -6  13   7        5.39        2.03      2.31 o 
  -5  13   7      260.17      276.37      6.12 o 
  -4  13   7      101.22       95.76      3.42 o 
  -3  13   7       41.65       49.28      2.33 o 
  -2  13   7        0.92        4.29      1.11 o 
  -1  13   7       64.27       68.22      2.09 o 
   0  13   7       50.53       49.55      2.00 o 
   1  13   7     1044.86     1014.21     11.11 o 
   2  13   7       14.47       17.30      1.49 o 
   3  13   7        6.10        4.95      1.26 o 
   4  13   7      105.84      109.97      5.11 o 
   5  13   7      151.69      169.66      5.49 o 
   6  13   7        6.99        4.63      2.21 o 
   7  13   7      111.67      107.25      8.26 o 
  -7  14   7       16.32       10.14      4.66 o 
  -6  14   7        2.63        3.15      2.46 o 
  -5  14   7      118.16      122.46      4.10 o 
  -4  14   7       56.07       55.35      2.84 o 
  -3  14   7       77.96       74.12      2.66 o 
  -2  14   7       80.13       90.43      3.15 o 
  -1  14   7      168.17      171.05      3.75 o 
   0  14   7       26.40       30.47      1.58 o 
   1  14   7      370.70      378.33      5.79 o 
   2  14   7       39.78       38.14      1.90 o 
   3  14   7       47.46       51.48      2.37 o 
   4  14   7        7.86        8.54      2.53 o 
   5  14   7       52.71       59.92      3.56 o 
   6  14   7       39.11       35.11      3.44 o 
   7  14   7       14.29       12.44      3.05 o 
  -7  15   7       15.03       11.20      4.87 o 
  -6  15   7       64.42       72.74      9.35 o 
  -5  15   7       61.30       67.02      3.54 o 
  -4  15   7       43.31       49.86      3.13 o 
  -3  15   7       14.17       11.72      1.67 o 
  -2  15   7      393.05      393.56      6.30 o 
  -1  15   7       66.78       67.22      3.21 o 
   0  15   7      758.73      730.10      9.94 o 
   1  15   7       33.15       31.64      1.81 o 
   2  15   7       24.49       24.20      1.66 o 
   3  15   7       13.68       16.21      1.95 o 
   4  15   7        0.62        2.07      1.94 o 
   5  15   7       26.68       25.53      2.79 o 
   6  15   7        3.55        1.48      2.13 o 
  -7  16   7       38.85       35.61      8.64 o 
  -6  16   7       12.28       10.58      3.24 o 
  -5  16   7        3.48        2.64      1.91 o 
  -4  16   7       42.25       41.44      2.81 o 
  -3  16   7       10.99       12.02      2.03 o 
  -2  16   7       14.57       14.97      1.74 o 
  -1  16   7      230.29      230.28      5.40 o 
   0  16   7      206.95      208.89      4.34 o 
   1  16   7        3.48        4.77      1.31 o 
   2  16   7        3.31        5.97      1.37 o 
   3  16   7      214.54      199.42      5.11 o 
   4  16   7        1.99        0.84      2.48 o 
   5  16   7      266.31      278.06      8.09 o 
   6  16   7       27.29       27.28      3.43 o 
  -6  17   7        7.52        6.02      3.00 o 
  -5  17   7      239.31      251.15      6.88 o 
  -4  17   7       28.74       34.81      2.79 o 
  -3  17   7       79.90       87.71      4.19 o 
  -2  17   7      120.22      126.24      3.57 o 
  -1  17   7      106.33      103.69      3.33 o 
   0  17   7       85.60       90.64      2.91 o 
   1  17   7       11.37        9.68      1.56 o 
   2  17   7      181.37      185.20      4.81 o 
   3  17   7        8.08        7.54      1.66 o 
   4  17   7        0.36        2.45      1.94 o 
   5  17   7        4.24        1.11      1.98 o 
   6  17   7        2.18        0.00      2.31 o 
  -6  18   7        2.18        0.16      2.88 o 
  -5  18   7       21.89       22.77      3.28 o 
  -4  18   7       61.66       69.48      4.25 o 
  -3  18   7        7.79        9.25      1.85 o 
  -2  18   7       14.06       18.78      2.00 o 
  -1  18   7      166.59      168.60      4.31 o 
   0  18   7      467.06      455.60      7.82 o 
   1  18   7        0.86        2.68      1.30 o 
   2  18   7       29.76       28.31      3.42 o 
   3  18   7       12.77       10.03      2.93 o 
   4  18   7        6.63        8.15      2.30 o 
   5  18   7      283.11      278.79      8.11 o 
  -5  19   7       40.56       32.74      3.34 o 
  -4  19   7       42.67       43.01      3.46 o 
  -3  19   7      252.37      257.15      7.16 o 
  -2  19   7       62.54       58.22      2.67 o 
  -1  19   7       44.72       44.16      2.28 o 
   0  19   7        4.27        3.63      1.54 o 
   1  19   7       49.26       49.49      3.22 o 
   2  19   7        5.87        9.52      1.77 o 
   3  19   7        1.47        3.57      2.11 o 
   4  19   7       22.59       23.24      4.22 o 
   5  19   7        2.55        5.83      2.86 o 
  -5  20   7        0.21        0.47      2.42 o 
  -4  20   7       31.33       39.74      3.81 o 
  -3  20   7       75.82       68.53      5.69 o 
  -2  20   7       93.20       90.72      3.30 o 
  -1  20   7      213.32      208.23      5.90 o 
   0  20   7       44.26       45.07      3.24 o 
   1  20   7      141.07      135.50      4.02 o 
   2  20   7       13.55       15.00      1.98 o 
   3  20   7      204.22      206.91      8.16 o 
   4  20   7        1.32        3.31      3.46 o 
  -4  21   7       72.43       78.95      4.57 o 
  -3  21   7      119.43      119.32      4.52 o 
  -2  21   7        2.33        3.17      1.62 o 
  -1  21   7      339.91      328.32      6.41 o 
   0  21   7        1.23        2.35      1.61 o 
   1  21   7        6.30        6.11      1.81 o 
   2  21   7      114.11      107.30      3.83 o 
   3  21   7        1.72        0.91      3.70 o 
  -3  22   7        0.12        0.00      2.01 o 
  -2  22   7      126.34      125.22      4.04 o 
  -1  22   7        2.54        7.18      1.86 o 
   0  22   7       78.16       88.22      3.84 o 
   1  22   7      124.17      121.24      4.34 o 
   2  22   7       11.95       16.50      2.22 o 
   3  22   7       31.32       27.72      5.07 o 
  -2  23   7      103.81      104.33      4.10 o 
  -1  23   7       22.74       25.40      2.60 o 
   0  23   7       14.06       16.35      2.24 o 
   1  23   7        1.09        0.96      2.09 o 
  -8   0   8       26.08       31.47      4.45 o 
  -6   0   8      353.83      284.29      9.21 o 
  -4   0   8      334.42      317.82     10.09 o 
  -2   0   8     2984.76     2751.60     60.98 o 
   0   0   8      237.11      254.87      5.79 o 
   2   0   8      226.32      226.01      7.44 o 
   4   0   8      848.02      701.01     15.39 o 
   6   0   8        7.77       10.15      2.22 o 
   8   0   8        5.28        0.00      2.87 o 
  -9   1   8        3.81        8.64      2.78 o 
  -8   1   8       81.49       81.82      4.40 o 
  -7   1   8        1.99        0.30      1.57 o 
  -6   1   8        7.47       12.59      1.27 o 
  -5   1   8     1311.64     1180.15     15.65 o 
  -4   1   8        0.84        0.00      1.59 o 
  -3   1   8      465.08      454.89      7.59 o 
  -2   1   8     1816.54     1630.33     23.38 o 
  -1   1   8      190.39      180.32      3.52 o 
   0   1   8       84.77       68.52      1.77 o 
   1   1   8      412.13      397.61      5.60 o 
   2   1   8       72.14       57.55      1.74 o 
   3   1   8        3.91       14.86      1.07 o 
   4   1   8       17.11       21.36      1.40 o 
   5   1   8      299.62      263.35      5.37 o 
   6   1   8       76.00       65.12      2.76 o 
   7   1   8       60.58       57.83      3.09 o 
   8   1   8       16.44       10.61      2.75 o 
  -9   2   8       11.84       18.39      2.96 o 
  -8   2   8       15.40       15.22      2.54 o 
  -7   2   8      149.58      145.32      4.51 o 
  -6   2   8       21.27       18.76      1.56 o 
  -5   2   8       93.54       81.93      2.32 o 
  -4   2   8       35.90       41.82      3.02 o 
  -3   2   8        1.10        2.55      0.70 o 
  -2   2   8      113.02      101.26      2.70 o 
  -1   2   8      150.93      139.46      3.01 o 
   0   2   8     1086.29      982.11     12.03 o 
   1   2   8      183.54      164.60      2.95 o 
   2   2   8       19.28       19.09      1.14 o 
   3   2   8       30.63       31.39      1.36 o 
   4   2   8      103.12      126.69      3.04 o 
   5   2   8      402.10      376.96      6.86 o 
   6   2   8        0.12        0.00      1.19 o 
   7   2   8      280.49      278.00      7.34 o 
   8   2   8       57.74       63.96      4.61 o 
  -9   3   8      129.50      134.46      5.95 o 
  -8   3   8       40.78       35.52      3.12 o 
  -7   3   8      107.49      106.08      3.83 o 
  -6   3   8      311.55      291.32      5.72 o 
  -5   3   8        1.17        0.18      1.22 o 
  -4   3   8      118.29      110.93      4.67 o 
  -3   3   8       76.72       60.77      1.84 o 
  -2   3   8      105.22       98.13      2.66 o 
  -1   3   8      604.33      564.11      9.00 o 
   0   3   8       67.84       58.41      2.36 o 
   1   3   8       81.87       72.59      1.84 o 
   2   3   8      935.83      923.77     10.51 o 
   3   3   8       10.79       14.07      1.04 o 
   4   3   8      212.03      208.70      4.79 o 
   5   3   8        0.02        3.27      1.16 o 
   6   3   8      287.08      287.40      6.18 o 
   7   3   8       17.20       15.48      2.63 o 
   8   3   8       73.14       67.73      4.64 o 
  -9   4   8      162.75      176.94      7.63 o 
  -8   4   8       40.49       41.26      3.24 o 
  -7   4   8      123.46      138.73      3.65 o 
  -6   4   8       46.05       48.36      2.97 o 
  -5   4   8       29.67       23.12      1.89 o 
  -4   4   8       39.37       51.77      3.35 o 
  -3   4   8      627.78      621.85      9.42 o 
  -2   4   8      341.14      333.54      5.77 o 
  -1   4   8      539.36      503.01      7.64 o 
   0   4   8      317.83      283.72      4.18 o 
   1   4   8      100.88      111.44      2.25 o 
   2   4   8      303.58      299.66      4.17 o 
   3   4   8      156.10      136.47      2.57 o 
   4   4   8        6.88        5.66      0.93 o 
   5   4   8      234.67      216.38      7.14 o 
   6   4   8       52.84       47.73      3.06 o 
   7   4   8       50.76       35.65      2.87 o 
   8   4   8       15.92       13.36      2.97 o 
  -9   5   8        0.09        0.00      2.25 o 
  -8   5   8        3.18        2.38      3.16 o 
  -7   5   8      330.24      332.98      6.88 o 
  -6   5   8      175.14      170.47      4.13 o 
  -5   5   8        0.01        0.34      1.40 o 
  -4   5   8       93.01      128.25      5.07 o 
  -3   5   8      537.06      487.99      7.77 o 
  -2   5   8      328.29      332.98      5.82 o 
  -1   5   8      349.15      322.83      6.59 o 
   0   5   8       30.78       28.45      1.46 o 
   1   5   8        2.04        2.77      0.74 o 
   2   5   8      554.09      513.55      6.31 o 
   3   5   8      390.50      342.27      5.12 o 
   4   5   8       88.64       96.28      2.36 o 
   5   5   8       32.86       39.77      2.27 o 
   6   5   8      487.22      487.68     11.11 o 
   7   5   8       56.31       59.61      3.45 o 
   8   5   8       55.79       56.00      4.40 o 
  -9   6   8       41.28       46.10      5.99 o 
  -8   6   8        4.74        1.35      1.90 o 
  -7   6   8       43.53       47.33      2.34 o 
  -6   6   8        5.09        4.88      1.40 o 
  -5   6   8      111.06      106.49      4.11 o 
  -4   6   8      380.46      341.52      6.46 o 
  -3   6   8      125.11      118.12      3.48 o 
  -2   6   8      250.42      242.38      4.23 o 
  -1   6   8       50.28       51.55      1.94 o 
   0   6   8       91.90       80.96      2.28 o 
   1   6   8       85.58       82.00      1.97 o 
   2   6   8      543.43      559.44      8.70 o 
   3   6   8        5.00        8.68      1.08 o 
   4   6   8        0.09        0.41      0.76 o 
   5   6   8       41.11       44.13      2.06 o 
   6   6   8        3.31        0.00      1.68 o 
   7   6   8       37.49       35.80      3.00 o 
   8   6   8        8.99        7.77      2.18 o 
  -9   7   8       31.21       32.69      4.15 o 
  -8   7   8        0.03        1.00      1.82 o 
  -7   7   8      315.02      309.43      9.33 o 
  -6   7   8       47.91       50.38      2.52 o 
  -5   7   8       89.19       87.90      3.78 o 
  -4   7   8      992.34      917.81     14.43 o 
  -3   7   8      315.74      262.52      5.10 o 
  -2   7   8      104.58      110.69      2.69 o 
  -1   7   8      797.98      783.75      9.85 o 
   0   7   8      103.71       91.85      2.17 o 
   1   7   8      225.60      225.79      3.70 o 
   2   7   8      618.94      563.43      6.85 o 
   3   7   8      175.25      157.31      3.32 o 
   4   7   8       42.43       40.93      1.80 o 
   5   7   8        5.68        2.45      1.10 o 
   6   7   8       83.43       76.81      3.86 o 
   7   7   8        2.68        6.76      2.07 o 
   8   7   8       47.48       48.65      7.55 o 
  -8   8   8       27.38       27.48      4.44 o 
  -7   8   8       48.95       48.72      5.39 o 
  -6   8   8        1.19        2.15      1.35 o 
  -5   8   8       14.33       17.12      4.20 o 
  -4   8   8       22.81       10.89      1.55 o 
  -3   8   8      501.19      443.29      8.13 o 
  -2   8   8       41.80       45.08      1.85 o 
  -1   8   8      106.77       96.38      2.34 o 
   0   8   8     1812.32     1675.23     17.88 o 
   1   8   8       19.54       24.61      1.31 o 
   2   8   8        5.39        5.50      0.84 o 
   3   8   8      356.32      305.76      5.10 o 
   4   8   8       44.22       49.82      2.71 o 
   5   8   8       51.65       54.80      2.70 o 
   6   8   8      165.68      163.80      7.78 o 
   7   8   8       20.06       22.55      4.10 o 
  -8   9   8        0.26        0.54      2.87 o 
  -7   9   8       74.13       66.11      5.01 o 
  -6   9   8      284.48      281.54     11.74 o 
  -5   9   8      115.82      117.82      4.52 o 
  -4   9   8      131.07      139.33      4.01 o 
  -3   9   8      103.74      107.21      3.18 o 
  -2   9   8      183.33      174.59      4.20 o 
  -1   9   8       35.53       45.32      1.68 o 
   0   9   8      668.09      626.43      7.72 o 
   1   9   8      172.15      169.60      3.20 o 
   2   9   8        9.13       13.73      1.12 o 
   3   9   8      471.98      437.36      6.63 o 
   4   9   8      103.29      103.00      2.89 o 
   5   9   8       59.63       62.62      2.75 o 
   6   9   8        0.50        4.26      1.74 o 
   7   9   8       23.55       27.01      3.61 o 
  -8  10   8        1.20        1.48      3.24 o 
  -7  10   8        5.95        6.12      2.90 o 
  -6  10   8        0.96        0.00      2.24 o 
  -5  10   8      236.20      244.62      6.13 o 
  -4  10   8        7.18        5.79      1.43 o 
  -3  10   8        2.58        8.01      1.23 o 
  -2  10   8       50.13       48.91      1.76 o 
  -1  10   8       12.54       14.59      1.25 o 
   0  10   8      121.55      113.56      2.76 o 
   1  10   8      211.73      227.44      3.92 o 
   2  10   8      297.97      296.89      4.50 o 
   3  10   8       65.02       65.49      2.47 o 
   4  10   8        8.62       12.07      1.32 o 
   5  10   8      214.14      210.20      5.31 o 
   6  10   8       10.34       17.52      2.36 o 
   7  10   8       32.64       37.00      3.34 o 
  -8  11   8      112.50      105.28      8.20 o 
  -7  11   8      127.34      147.29     10.20 o 
  -6  11   8        3.41        4.14      2.20 o 
  -5  11   8        3.91        3.33      1.82 o 
  -4  11   8      263.00      246.10      4.97 o 
  -3  11   8       44.93       37.74      1.95 o 
  -2  11   8        1.87        4.92      1.07 o 
  -1  11   8        5.58        9.13      1.11 o 
   0  11   8      147.78      152.13      3.38 o 
   1  11   8      541.89      524.23      6.83 o 
   2  11   8       75.13       77.17      2.53 o 
   3  11   8      269.54      255.21      5.09 o 
   4  11   8      639.04      642.06     10.36 o 
   5  11   8        0.02        2.35      1.48 o 
   6  11   8       38.50       37.59      2.98 o 
   7  11   8       21.22       17.04      2.79 o 
  -8  12   8        5.96        7.69      4.18 o 
  -7  12   8       39.88       52.57      6.84 o 
  -6  12   8       92.52      105.20      5.45 o 
  -5  12   8      841.87      838.61     14.57 o 
  -4  12   8       63.00       69.09      3.39 o 
  -3  12   8       37.28       38.87      2.16 o 
  -2  12   8       22.51       21.83      1.71 o 
  -1  12   8        7.07        9.26      1.61 o 
   0  12   8       32.78       41.53      1.81 o 
   1  12   8      406.50      383.68      5.94 o 
   2  12   8       74.30       71.78      3.23 o 
   3  12   8       11.19       13.05      1.59 o 
   4  12   8        1.81        4.02      1.24 o 
   5  12   8        3.96        8.14      1.96 o 
   6  12   8       10.77       13.09      2.68 o 
   7  12   8        1.97        6.57      2.87 o 
  -7  13   8       22.47       31.81      6.02 o 
  -6  13   8       19.63       13.24      2.99 o 
  -5  13   8        7.27       12.30      2.19 o 
  -4  13   8      206.19      210.33      5.19 o 
  -3  13   8        0.91        2.87      1.31 o 
  -2  13   8       46.07       38.12      2.23 o 
  -1  13   8        1.84        2.49      1.21 o 
   0  13   8       23.38       32.06      1.89 o 
   1  13   8      137.95      139.41      3.80 o 
   2  13   8       22.31       20.52      1.65 o 
   3  13   8        0.03        1.58      1.21 o 
   4  13   8      599.08      584.22     11.28 o 
   5  13   8        1.85        4.33      1.81 o 
   6  13   8       43.37       51.22      3.97 o 
  -7  14   8       47.99       50.45      7.26 o 
  -6  14   8       63.75       60.28      4.68 o 
  -5  14   8       49.33       51.98      3.65 o 
  -4  14   8      188.85      192.06      5.06 o 
  -3  14   8       44.76       42.30      2.84 o 
  -2  14   8       15.52       22.25      2.05 o 
  -1  14   8       48.22       49.41      2.20 o 
   0  14   8        3.26       10.29      1.39 o 
   1  14   8       69.14       64.48      3.23 o 
   2  14   8       38.78       37.93      2.49 o 
   3  14   8       19.33       21.96      2.24 o 
   4  14   8      199.58      206.98      5.86 o 
   5  14   8        8.02        7.82      2.15 o 
   6  14   8       37.51       33.31      5.18 o 
  -7  15   8        0.82        0.00      3.51 o 
  -6  15   8       29.60       25.87      3.76 o 
  -5  15   8        0.04        0.00      1.88 o 
  -4  15   8        0.03        0.00      1.49 o 
  -3  15   8       98.48       99.90      3.71 o 
  -2  15   8      124.42      118.56      3.69 o 
  -1  15   8      172.18      173.84      4.00 o 
   0  15   8      106.88      101.71      2.98 o 
   1  15   8      333.55      318.52      6.01 o 
   2  15   8      190.24      187.94      5.13 o 
   3  15   8      204.00      206.21      5.33 o 
   4  15   8       89.12       83.06      4.22 o 
   5  15   8       34.16       38.57      4.43 o 
   6  15   8       13.48       11.16      2.86 o 
  -6  16   8       11.67        7.32      3.83 o 
  -5  16   8       47.75       44.31      3.73 o 
  -4  16   8      278.21      272.50      7.36 o 
  -3  16   8        2.26        1.38      1.62 o 
  -2  16   8       12.95       19.21      1.89 o 
  -1  16   8       15.62       16.15      1.90 o 
   0  16   8       17.84       16.96      1.74 o 
   1  16   8      427.70      413.87      7.14 o 
   2  16   8      870.08      798.65     13.73 o 
   3  16   8       57.17       56.55      2.94 o 
   4  16   8        3.28        6.47      2.10 o 
   5  16   8        3.42        0.00      1.84 o 
   6  16   8       13.19       17.48      3.76 o 
  -6  17   8       66.90       71.84      6.87 o 
  -5  17   8       16.69       19.21      3.40 o 
  -4  17   8       38.63       41.72      3.27 o 
  -3  17   8       83.31       87.90      3.80 o 
  -2  17   8       44.32       44.83      2.76 o 
  -1  17   8        0.73        3.16      1.71 o 
   0  17   8      110.14      108.06      3.27 o 
   1  17   8        6.21        5.79      1.49 o 
   2  17   8        6.59        7.31      1.86 o 
   3  17   8      367.95      359.58      7.69 o 
   4  17   8       48.43       52.02      3.76 o 
   5  17   8        0.93        1.83      2.18 o 
  -6  18   8        1.01        0.18      3.46 o 
  -5  18   8       87.77       92.69      5.15 o 
  -4  18   8        0.13        2.19      1.99 o 
  -3  18   8       13.83       15.49      2.60 o 
  -2  18   8       82.89       84.22      4.58 o 
  -1  18   8       48.80       48.66      2.62 o 
   0  18   8      103.27       99.02      3.44 o 
   1  18   8       62.04       60.00      2.81 o 
   2  18   8        0.99        0.00      1.60 o 
   3  18   8        1.69        2.85      1.63 o 
   4  18   8        1.60        3.34      2.15 o 
   5  18   8        6.52        8.27      3.22 o 
  -5  19   8       20.80       20.53      3.43 o 
  -4  19   8        0.21        0.00      1.95 o 
  -3  19   8      115.40      110.59      4.87 o 
  -2  19   8       21.24       24.39      2.38 o 
  -1  19   8       91.90       83.69      3.80 o 
   0  19   8        0.82        1.96      1.56 o 
   1  19   8        0.18        0.00      1.33 o 
   2  19   8      156.67      145.55      5.35 o 
   3  19   8        0.58        0.00      2.06 o 
   4  19   8       73.16       68.72      5.42 o 
  -4  20   8       58.04       67.21      4.19 o 
  -3  20   8        5.69        8.09      2.46 o 
  -2  20   8       31.05       31.26      2.36 o 
  -1  20   8       18.61       19.27      2.10 o 
   0  20   8      222.44      208.93      5.20 o 
   1  20   8       11.80       14.19      2.30 o 
   2  20   8       37.72       39.19      2.83 o 
   3  20   8      117.47      107.74      6.03 o 
  -4  21   8        2.60        4.28      2.79 o 
  -3  21   8        2.14        0.11      2.06 o 
  -2  21   8        0.22        2.01      1.88 o 
  -1  21   8        1.37        3.89      1.68 o 
   0  21   8        1.07        0.60      1.62 o 
   1  21   8       12.30       10.53      1.97 o 
   2  21   8        5.40        3.98      2.26 o 
   3  21   8      202.37      185.61      7.06 o 
  -3  22   8       25.32       29.48      4.33 o 
  -2  22   8       18.56       18.77      2.84 o 
  -1  22   8       72.77       74.64      3.74 o 
   0  22   8       21.47       22.74      2.37 o 
   1  22   8        2.37        0.00      2.56 o 
   2  22   8       16.25       13.51      2.42 o 
  -1  23   8      145.70      136.07      4.93 o 
   0  23   8       32.13       30.37      2.95 o 
  -9   0   9       54.62       61.83      6.42 o 
  -7   0   9        7.17        9.27      2.87 o 
  -5   0   9      608.80      615.42     16.28 o 
  -3   0   9       17.22       18.07      2.78 o 
  -1   0   9      489.71      496.16     19.13 o 
   1   0   9      508.99      519.90     10.32 o 
   3   0   9       20.68       21.81      1.85 o 
   5   0   9        3.23        3.32      1.87 o 
   7   0   9      364.89      330.47     15.04 o 
  -9   1   9        0.94        3.41      2.81 o 
  -8   1   9      156.74      141.01      6.14 o 
  -7   1   9        7.80       11.38      2.25 o 
  -6   1   9        1.13        0.00      1.37 o 
  -5   1   9        1.21        1.40      2.00 o 
  -4   1   9        1.44        4.03      1.72 o 
  -3   1   9       36.21       40.89      2.49 o 
  -2   1   9     1175.70     1102.15     16.63 o 
  -1   1   9       88.68       81.26      3.61 o 
   0   1   9     1015.90      952.30     11.17 o 
   1   1   9        8.97       13.22      1.11 o 
   2   1   9      343.40      370.01      5.54 o 
   3   1   9       62.42       63.64      1.97 o 
   4   1   9       47.33       37.07      2.09 o 
   5   1   9        3.15        2.05      1.17 o 
   6   1   9      188.97      177.57      6.19 o 
   7   1   9        1.72        3.63      2.56 o 
   8   1   9       45.89       43.11      4.22 o 
  -9   2   9        2.33        0.14      2.67 o 
  -8   2   9       17.94       13.82      2.88 o 
  -7   2   9       42.87       34.08      2.93 o 
  -6   2   9      213.05      188.01      6.10 o 
  -5   2   9      131.43      128.53      3.80 o 
  -4   2   9        9.37        8.15      2.06 o 
  -3   2   9      700.58      669.49     12.64 o 
  -2   2   9     1161.12     1078.95     16.38 o 
  -1   2   9      866.02      840.00     11.82 o 
   0   2   9      704.58      634.52      8.26 o 
   1   2   9      596.66      482.12      6.46 o 
   2   2   9        5.40        2.72      0.83 o 
   3   2   9        0.48        5.62      0.95 o 
   4   2   9      218.90      213.38      4.76 o 
   5   2   9       39.96       45.76      2.32 o 
   6   2   9        5.37        8.71      1.64 o 
   7   2   9       66.31       70.85      3.70 o 
   8   2   9        6.81        5.96      2.67 o 
  -9   3   9       46.72       45.65      4.14 o 
  -8   3   9       16.15       18.37      3.65 o 
  -7   3   9      141.71      120.00      5.92 o 
  -6   3   9      106.18      101.04      4.55 o 
  -5   3   9      653.24      611.01     11.22 o 
  -4   3   9       38.70       21.02      2.62 o 
  -3   3   9      950.43      864.04     12.17 o 
  -2   3   9       80.90       85.41      2.74 o 
  -1   3   9      323.80      298.30      5.66 o 
   0   3   9      212.06      176.66      3.17 o 
   1   3   9       15.07       28.06      1.39 o 
   2   3   9       39.11       35.28      1.66 o 
   3   3   9      200.05      212.44      3.63 o 
   4   3   9        9.23        8.88      1.23 o 
   5   3   9       21.58       29.49      2.00 o 
   6   3   9      124.89      122.59      6.96 o 
   7   3   9      175.79      169.41      7.66 o 
   8   3   9        4.48        3.96      2.61 o 
  -9   4   9        4.36        6.63      2.86 o 
  -8   4   9       31.88       23.27      3.99 o 
  -7   4   9       61.56       55.39      2.92 o 
  -6   4   9        0.55        2.74      1.87 o 
  -5   4   9        0.16        0.52      1.75 o 
  -4   4   9      110.51       98.43      6.02 o 
  -3   4   9      709.45      664.29      9.85 o 
  -2   4   9       76.14       60.76      2.28 o 
  -1   4   9     1752.15     1552.74     20.47 o 
   0   4   9      296.97      302.35      5.01 o 
   1   4   9        0.79        4.22      0.86 o 
   2   4   9      334.69      336.82      5.03 o 
   3   4   9        2.20        2.35      0.95 o 
   4   4   9      278.61      251.59      4.85 o 
   5   4   9       28.49       26.36      1.93 o 
   6   4   9        3.21        0.02      1.30 o 
   7   4   9        0.16        1.66      2.62 o 
   8   4   9       89.46       93.62      5.70 o 
  -8   5   9       24.70       20.79      3.72 o 
  -7   5   9      171.04      163.13      5.19 o 
  -6   5   9       81.62       70.97      4.32 o 
  -5   5   9      124.77      117.78      5.12 o 
  -4   5   9       38.14       41.38      4.35 o 
  -3   5   9      210.96      208.23      4.67 o 
  -2   5   9        7.94        5.46      1.17 o 
  -1   5   9     1426.43     1222.69     15.47 o 
   0   5   9      157.87      139.39      3.12 o 
   1   5   9      208.77      201.92      3.39 o 
   2   5   9      131.00      125.13      2.73 o 
   3   5   9        6.49        2.77      0.97 o 
   4   5   9       75.87       61.38      2.45 o 
   5   5   9      136.01      131.11      3.74 o 
   6   5   9        0.12        1.06      1.79 o 
   7   5   9        7.25        7.58      2.17 o 
  -8   6   9       21.65       16.49      3.45 o 
  -7   6   9        7.19        9.24      2.74 o 
  -6   6   9       98.14       91.20      4.80 o 
  -5   6   9      200.44      183.56      5.63 o 
  -4   6   9        1.27        4.17      2.03 o 
  -3   6   9      709.92      683.06     11.32 o 
  -2   6   9        5.52        1.82      1.07 o 
  -1   6   9       13.92       10.41      1.17 o 
   0   6   9      436.11      450.50      6.35 o 
   1   6   9        5.35        5.63      1.02 o 
   2   6   9      518.58      463.33      6.42 o 
   3   6   9       54.41       59.71      2.35 o 
   4   6   9      162.61      157.67      3.52 o 
   5   6   9       53.69       54.73      2.61 o 
   6   6   9      113.22      117.98      4.89 o 
   7   6   9        5.05        4.19      2.07 o 
  -7   7   9      151.24      176.13      9.68 o 
  -6   7   9       13.85       19.50      2.88 o 
  -5   7   9        0.20        3.03      1.72 o 
  -4   7   9      308.26      318.44     14.15 o 
  -3   7   9       18.70       22.62      1.83 o 
  -2   7   9      212.28      230.73      4.84 o 
  -1   7   9       10.08       12.64      1.13 o 
   0   7   9     1385.39     1372.28     15.07 o 
   1   7   9       52.88       47.51      1.90 o 
   2   7   9      176.05      188.34      3.51 o 
   3   7   9       71.74       70.58      2.31 o 
   4   7   9       97.42       87.90      2.65 o 
   5   7   9      103.01      111.85      3.39 o 
   6   7   9       55.25       48.05      3.43 o 
   7   7   9        0.86        0.32      2.12 o 
  -8   8   9       94.73       95.90      6.78 o 
  -7   8   9       53.13       45.24      5.33 o 
  -6   8   9      269.01      268.14      8.50 o 
  -5   8   9       24.23       27.87      3.14 o 
  -4   8   9      354.95      362.47      8.45 o 
  -3   8   9      210.32      232.87      5.36 o 
  -2   8   9       86.77       82.20      2.79 o 
  -1   8   9        3.94        9.72      1.66 o 
   0   8   9       46.55       55.77      1.94 o 
   1   8   9       59.87       59.23      2.13 o 
   2   8   9      132.04      119.18      2.97 o 
   3   8   9       31.86       38.57      1.88 o 
   4   8   9       64.37       63.97      2.74 o 
   5   8   9      208.50      207.38      4.65 o 
   6   8   9       30.06       32.60      3.06 o 
   7   8   9       28.62       34.25      4.31 o 
  -8   9   9       23.70       23.42      4.33 o 
  -7   9   9       62.44       69.69      6.66 o 
  -6   9   9       39.17       34.56      5.36 o 
  -5   9   9        2.03        3.19      1.84 o 
  -4   9   9      847.97      802.31     13.36 o 
  -3   9   9       61.16       52.97      2.42 o 
  -2   9   9      383.80      374.99      6.97 o 
  -1   9   9      117.10      121.56      2.77 o 
   0   9   9      114.31      107.19      2.52 o 
   1   9   9        5.13        5.91      1.14 o 
   2   9   9        5.02       10.64      1.26 o 
   3   9   9      353.98      343.52      6.30 o 
   4   9   9       11.35        8.73      1.31 o 
   5   9   9       35.19       37.90      2.67 o 
   6   9   9       19.94       17.05      2.62 o 
   7   9   9        2.10        0.15      2.07 o 
  -8  10   9       40.90       36.19      5.24 o 
  -7  10   9        1.10        0.99      2.65 o 
  -6  10   9       24.64       19.27      3.47 o 
  -5  10   9      430.00      398.49      9.18 o 
  -4  10   9      138.91      141.10      3.93 o 
  -3  10   9      323.69      331.31      6.46 o 
  -2  10   9       94.51       88.26      4.41 o 
  -1  10   9       56.08       54.07      2.24 o 
   0  10   9      457.73      457.54      7.05 o 
   1  10   9       55.56       67.59      2.15 o 
   2  10   9      195.80      205.65      4.16 o 
   3  10   9      172.72      172.66      4.16 o 
   4  10   9       23.93       31.25      2.08 o 
   5  10   9        0.40        0.78      1.54 o 
   6  10   9       49.15       50.33      3.31 o 
   7  10   9       23.26       32.82      3.36 o 
  -8  11   9       26.08       24.24      5.05 o 
  -7  11   9      113.10      117.27      6.91 o 
  -6  11   9       10.01        8.76      2.64 o 
  -5  11   9      178.29      176.95      6.10 o 
  -4  11   9       16.04       13.50      1.74 o 
  -3  11   9       28.13       21.28      2.02 o 
  -2  11   9       76.97       89.14      3.17 o 
  -1  11   9        4.61        4.64      1.11 o 
   0  11   9       63.37       59.59      2.25 o 
   1  11   9      879.07      859.93     10.78 o 
   2  11   9       17.04       16.34      1.65 o 
   3  11   9      179.16      179.33      4.30 o 
   4  11   9        2.39        1.98      1.32 o 
   5  11   9       61.37       53.89      3.94 o 
   6  11   9       10.40       10.91      2.60 o 
   7  11   9        5.60        8.57      3.13 o 
  -7  12   9       17.17       23.24      5.51 o 
  -6  12   9       13.30       14.72      2.96 o 
  -5  12   9        3.84        5.28      2.23 o 
  -4  12   9      126.30      121.19      3.89 o 
  -3  12   9        0.02        1.97      1.80 o 
  -2  12   9       59.11       63.76      2.68 o 
  -1  12   9        0.08        0.81      1.29 o 
   0  12   9       22.03       21.47      2.04 o 
   1  12   9     1085.27     1030.12     12.08 o 
   2  12   9      415.30      383.11      6.95 o 
   3  12   9        0.46        1.87      1.23 o 
   4  12   9      241.45      239.60      5.38 o 
   5  12   9        7.95        6.82      2.04 o 
   6  12   9       22.15       21.67      3.17 o 
  -7  13   9       69.09       65.00      7.75 o 
  -6  13   9       10.71       11.44      3.00 o 
  -5  13   9      234.30      225.21     13.77 o 
  -4  13   9       67.29       69.81      4.52 o 
  -3  13   9       27.34       29.27      2.25 o 
  -2  13   9        2.88        4.21      1.35 o 
  -1  13   9       25.08       26.09      1.91 o 
   0  13   9       17.19       14.50      1.62 o 
   1  13   9      212.76      206.71      4.55 o 
   2  13   9        5.01        9.82      1.66 o 
   3  13   9      136.65      136.74      4.03 o 
   4  13   9       31.05       36.35      2.88 o 
   5  13   9       11.37       14.32      2.50 o 
   6  13   9       13.01        9.41      3.10 o 
  -7  14   9       15.45       11.59      5.11 o 
  -6  14   9        7.70        8.04      3.59 o 
  -5  14   9      107.23      112.76      5.96 o 
  -4  14   9        0.00        0.00      1.58 o 
  -3  14   9       79.26       67.25      3.47 o 
  -2  14   9        1.40        1.50      1.37 o 
  -1  14   9       61.99       66.64      2.73 o 
   0  14   9        0.02        1.31      1.36 o 
   1  14   9        5.68        7.99      1.42 o 
   2  14   9      739.78      705.94     11.69 o 
   3  14   9        5.35        4.23      1.86 o 
   4  14   9      185.17      180.59      5.64 o 
   5  14   9        0.04        0.00      1.81 o 
   6  14   9        0.19        2.59      2.41 o 
  -6  15   9      379.02      398.03     12.04 o 
  -5  15   9       17.72       22.64      3.00 o 
  -4  15   9      275.55      271.07      7.90 o 
  -3  15   9        0.89        0.00      1.61 o 
  -2  15   9      126.93      120.48      3.80 o 
  -1  15   9       16.69       18.74      1.89 o 
   0  15   9        1.86        3.25      1.36 o 
   1  15   9       72.17       77.41      2.96 o 
   2  15   9        2.43        4.27      2.28 o 
   3  15   9       57.03       57.01      3.03 o 
   4  15   9        1.47        0.08      1.90 o 
   5  15   9        0.57        0.38      1.99 o 
  -6  16   9       89.33       81.65      5.67 o 
  -5  16   9       12.64        4.39      3.16 o 
  -4  16   9        5.61        7.70      2.13 o 
  -3  16   9       48.57       54.17      3.44 o 
  -2  16   9       61.13       52.96      3.00 o 
  -1  16   9       18.46       26.24      2.33 o 
   0  16   9       15.71       15.09      1.96 o 
   1  16   9      163.44      157.05      4.44 o 
   2  16   9      119.50      114.80      4.29 o 
   3  16   9       21.94       23.70      2.37 o 
   4  16   9       11.47       10.75      2.51 o 
   5  16   9       62.64       71.35      4.40 o 
  -6  17   9       15.31       18.59      4.66 o 
  -5  17   9       28.37       33.80      3.65 o 
  -4  17   9       86.27       76.41      4.10 o 
  -3  17   9       22.49       24.28      2.58 o 
  -2  17   9      146.28      145.31      5.13 o 
  -1  17   9       79.98       80.31      4.44 o 
   0  17   9       28.46       30.80      2.11 o 
   1  17   9       14.35       12.81      1.91 o 
   2  17   9      224.15      223.83      6.23 o 
   3  17   9        2.08        0.89      1.74 o 
   4  17   9        0.14        0.00      2.01 o 
   5  17   9       68.26       64.79      5.25 o 
  -5  18   9       48.71       54.84      4.37 o 
  -4  18   9        0.00        0.00      1.93 o 
  -3  18   9        2.61        2.39      2.05 o 
  -2  18   9       20.66       19.23      3.06 o 
  -1  18   9       34.17       33.48      2.67 o 
   0  18   9        9.78       12.06      1.86 o 
   1  18   9        0.60        1.40      1.58 o 
   2  18   9       72.45       77.84      3.76 o 
   3  18   9       31.59       37.95      3.18 o 
   4  18   9       63.82       66.35      5.00 o 
  -5  19   9        0.29        1.26      2.93 o 
  -4  19   9        2.11        0.87      2.17 o 
  -3  19   9        8.99       12.87      2.57 o 
  -2  19   9       17.92       21.83      2.89 o 
  -1  19   9        1.13        2.81      1.80 o 
   0  19   9       50.27       44.09      2.71 o 
   1  19   9       73.52       66.79      3.11 o 
   2  19   9      182.36      166.36      6.76 o 
   3  19   9      418.14      386.54     16.72 o 
   4  19   9        3.62        8.18      2.92 o 
  -4  20   9        0.71        0.00      2.54 o 
  -3  20   9        0.58        3.09      2.61 o 
  -2  20   9        0.07        0.00      1.74 o 
  -1  20   9       49.19       45.27      3.11 o 
   0  20   9       39.38       38.72      2.69 o 
   1  20   9        2.80        1.69      2.15 o 
   2  20   9       33.23       33.41      3.20 o 
   3  20   9      222.83      231.04     18.36 o 
  -3  21   9        0.28        0.29      2.04 o 
  -2  21   9       35.46       35.91      3.45 o 
  -1  21   9       66.29       58.27      3.22 o 
   0  21   9       23.86       27.86      3.17 o 
   1  21   9       46.04       43.23      3.72 o 
   2  21   9      105.08       94.27      4.33 o 
  -1  22   9       44.03       50.13      3.18 o 
   0  22   9       21.12       21.18      2.88 o 
  -6   0  10      364.86      331.25      9.71 o 
  -4   0  10      384.82      356.07     17.89 o 
  -2   0  10     2837.74     2481.83     56.44 o 
   0   0  10       36.71       45.19      2.53 o 
   2   0  10      111.76       78.28      3.36 o 
   4   0  10      325.47      335.42      9.42 o 
   6   0  10      372.82      387.67     16.52 o 
  -6   1  10       43.35       36.86      2.83 o 
  -5   1  10       71.13       79.91      6.04 o 
  -4   1  10       16.58       17.36      2.65 o 
  -3   1  10      201.11      164.53      5.04 o 
  -2   1  10      325.83      299.24      7.17 o 
  -1   1  10        0.27       10.78      1.55 o 
   0   1  10       44.29       52.34      1.98 o 
   1   1  10      338.54      328.85      5.58 o 
   2   1  10      111.52       84.24      2.30 o 
   3   1  10      104.26      108.10      2.70 o 
   4   1  10        0.68        3.35      1.28 o 
   5   1  10      135.07      135.50      3.97 o 
   6   1  10       42.82       38.36      2.60 o 
   7   1  10      107.07      119.43      7.79 o 
  -6   2  10      221.15      229.75      7.18 o 
  -5   2  10       18.40       11.45      3.42 o 
  -4   2  10       28.47       28.80      2.96 o 
  -3   2  10       89.43       78.23      3.49 o 
  -2   2  10      465.62      458.36      8.35 o 
  -1   2  10      736.85      685.44     11.46 o 
   0   2  10       18.19       16.86      1.38 o 
   1   2  10     1829.36     1581.29     17.94 o 
   2   2  10        0.24        1.30      0.83 o 
   3   2  10        0.37        0.56      0.94 o 
   4   2  10       32.09       42.09      2.30 o 
   5   2  10      182.38      197.44      5.89 o 
   6   2  10      116.90      117.71      4.11 o 
   7   2  10       18.53       21.81      2.67 o 
  -6   3  10        2.70        4.18      2.10 o 
  -5   3  10        8.27        9.22      1.70 o 
  -4   3  10       74.77       74.98      8.64 o 
  -3   3  10        9.92        8.63      2.07 o 
  -2   3  10      221.12      220.86      5.09 o 
  -1   3  10      196.18      185.57      4.67 o 
   0   3  10       95.22       75.58      2.37 o 
   1   3  10       16.70       18.81      1.23 o 
   2   3  10       28.33       24.25      1.41 o 
   3   3  10       72.17       68.76      2.42 o 
   4   3  10      222.10      217.57      5.03 o 
   5   3  10       14.71        9.23      1.61 o 
   6   3  10        0.52        2.07      1.53 o 
   7   3  10        4.77        3.89      2.06 o 
  -7   4  10        4.71        2.75      2.26 o 
  -6   4  10       32.48       32.38      3.79 o 
  -5   4  10        0.05        2.58      2.86 o 
  -4   4  10       65.91       75.40      4.32 o 
  -3   4  10      498.45      475.50     10.08 o 
  -2   4  10       59.43       57.22      2.56 o 
  -1   4  10      640.51      623.29      9.51 o 
   0   4  10      137.28      147.38      3.36 o 
   1   4  10      716.89      728.71      9.19 o 
   2   4  10       11.60       15.61      1.26 o 
   3   4  10       66.76       64.45      2.28 o 
   4   4  10       38.32       37.53      2.24 o 
   5   4  10       31.51       28.15      2.13 o 
   6   4  10      117.88      123.26      4.14 o 
   7   4  10        6.35        6.57      2.20 o 
  -7   5  10      180.95      163.84      7.14 o 
  -6   5  10       78.48       72.54      4.35 o 
  -5   5  10      264.53      237.07     21.90 o 
  -4   5  10        1.27        6.21      2.26 o 
  -3   5  10      207.73      197.02      5.03 o 
  -2   5  10       80.69       84.72      3.10 o 
  -1   5  10      945.51      884.63     11.38 o 
   0   5  10      195.64      178.24      3.73 o 
   1   5  10        3.18        6.99      1.09 o 
   2   5  10        3.18        6.15      1.15 o 
   3   5  10       12.03        8.01      1.22 o 
   4   5  10       49.57       49.68      2.51 o 
   5   5  10       77.44       78.22      3.21 o 
   6   5  10        6.89       13.06      4.42 o 
   7   5  10        0.39        0.31      2.08 o 
  -7   6  10        0.66        0.40      2.95 o 
  -6   6  10       54.20       48.69      4.36 o 
  -5   6  10       59.32       70.77      4.60 o 
  -4   6  10       17.87       18.16      3.27 o 
  -3   6  10      325.99      352.40      6.99 o 
  -2   6  10        7.49        3.14      1.38 o 
  -1   6  10      402.77      357.70      5.68 o 
   0   6  10      419.61      387.69      5.85 o 
   1   6  10       86.80       93.98      2.57 o 
   2   6  10      256.98      250.41      4.32 o 
   3   6  10      638.44      626.43      8.96 o 
   4   6  10        6.82        7.70      1.28 o 
   5   6  10       44.56       55.59      3.28 o 
   6   6  10      148.45      146.97      5.69 o 
   7   6  10        9.52        9.52      2.80 o 
  -7   7  10      118.16      127.07      8.53 o 
  -6   7  10        3.13        3.67      2.73 o 
  -5   7  10      400.07      379.77      9.11 o 
  -4   7  10      757.31      662.84     15.69 o 
  -3   7  10      314.61      318.85      6.62 o 
  -2   7  10        1.16        4.86      1.45 o 
  -1   7  10       14.46       23.69      1.47 o 
   0   7  10     1182.82     1049.98     12.17 o 
   1   7  10       47.18       46.62      2.11 o 
   2   7  10       20.80       25.28      1.69 o 
   3   7  10      144.47      150.16      3.55 o 
   4   7  10       15.35       17.04      1.56 o 
   5   7  10        1.68        1.91      1.54 o 
   6   7  10        0.72        3.30      2.17 o 
   7   7  10        7.17        7.23      2.38 o 
  -7   8  10        2.40        8.87      3.75 o 
  -6   8  10      415.04      410.06     21.96 o 
  -5   8  10       34.60       32.28      2.96 o 
  -4   8  10       20.70       27.56      3.26 o 
  -3   8  10       47.69       45.68      2.51 o 
  -2   8  10      175.67      174.78      4.35 o 
  -1   8  10      367.15      339.46      5.12 o 
   0   8  10      394.69      374.09      5.78 o 
   1   8  10        0.40        2.18      1.06 o 
   2   8  10      135.13      152.44      4.73 o 
   3   8  10      103.13      104.51      3.29 o 
   4   8  10       27.73       28.27      1.93 o 
   5   8  10       57.55       64.52      3.90 o 
   6   8  10      100.08       98.01      4.84 o 
   7   8  10        0.11        3.34      2.28 o 
  -8   9  10        4.72        2.97      3.33 o 
  -7   9  10        4.23        5.24      3.78 o 
  -6   9  10       59.66       54.20      6.48 o 
  -5   9  10        0.08        2.68      1.99 o 
  -4   9  10       76.26       78.50      4.71 o 
  -3   9  10       98.18       84.91      3.09 o 
  -2   9  10       62.84       65.79      3.11 o 
  -1   9  10      175.47      147.27      3.12 o 
   0   9  10      118.30      109.61      2.85 o 
   1   9  10      152.30      151.73      3.58 o 
   2   9  10       75.94       70.33      2.52 o 
   3   9  10      228.93      202.14      5.43 o 
   4   9  10       38.81       36.52      2.24 o 
   5   9  10       15.58       16.14      3.32 o 
   6   9  10        5.11        3.09      2.21 o 
   7   9  10      196.27      197.64     14.34 o 
  -7  10  10       61.50       64.20      5.46 o 
  -6  10  10      109.40      110.25      7.61 o 
  -5  10  10        4.79        7.86      2.07 o 
  -4  10  10      430.78      446.67      9.12 o 
  -3  10  10       66.94       72.37      2.96 o 
  -2  10  10        5.56        7.24      1.72 o 
  -1  10  10      103.55      102.57      2.82 o 
   0  10  10        9.58       16.94      1.54 o 
   1  10  10      360.45      368.93      6.70 o 
   2  10  10        9.03        7.97      1.44 o 
   3  10  10       61.35       62.77      2.73 o 
   4  10  10      122.26      127.59      3.76 o 
   5  10  10        3.50        4.12      2.01 o 
   6  10  10       20.20       22.98      3.79 o 
  -7  11  10       37.51       46.99      5.05 o 
  -6  11  10        7.93        7.53      2.76 o 
  -5  11  10       64.12       72.76      5.85 o 
  -4  11  10      106.91      113.73      4.28 o 
  -3  11  10        0.01        1.86      1.40 o 
  -2  11  10      130.24      126.67      4.58 o 
  -1  11  10       61.25       65.11      2.55 o 
   0  11  10        7.97        8.99      1.34 o 
   1  11  10       62.46       59.26      2.58 o 
   2  11  10      489.56      477.63      8.25 o 
   3  11  10      100.31       94.60      3.28 o 
   4  11  10        6.69        8.07      1.60 o 
   5  11  10        6.13        8.40      2.53 o 
   6  11  10        2.21        1.15      2.40 o 
  -7  12  10      142.60      138.09     10.44 o 
  -6  12  10       21.46       20.91      3.45 o 
  -5  12  10      476.94      443.59     22.62 o 
  -4  12  10       17.50       17.34      2.36 o 
  -3  12  10      561.66      540.50      9.57 o 
  -2  12  10        0.31        2.94      1.75 o 
  -1  12  10      196.35      198.81      4.31 o 
   0  12  10        8.75        8.84      1.38 o 
   1  12  10        2.40        1.44      1.13 o 
   2  12  10        5.96        7.41      1.64 o 
   3  12  10       24.00       29.43      2.23 o 
   4  12  10       19.13       20.86      2.03 o 
   5  12  10       25.65       23.94      3.33 o 
   6  12  10        5.37        5.52      2.56 o 
  -7  13  10       17.85       20.37      5.72 o 
  -6  13  10        5.79        8.58      2.91 o 
  -5  13  10        2.17        3.91      2.62 o 
  -4  13  10       46.50       46.63      3.64 o 
  -3  13  10       20.51       24.58      2.25 o 
  -2  13  10       29.64       27.73      2.33 o 
  -1  13  10       20.67       19.39      2.03 o 
   0  13  10       90.85       90.68      3.60 o 
   1  13  10      280.39      291.83      5.77 o 
   2  13  10      125.17      121.13      3.99 o 
   3  13  10       13.47       12.48      2.19 o 
   4  13  10       60.91       59.28      2.91 o 
   5  13  10        2.67        0.00      2.37 o 
   6  13  10       20.36       20.93      3.43 o 
  -6  14  10       35.29       40.75      4.55 o 
  -5  14  10       17.58       16.26      3.32 o 
  -4  14  10        5.98        7.82      2.29 o 
  -3  14  10      481.16      492.50     10.14 o 
  -2  14  10      319.10      297.43      6.83 o 
  -1  14  10      222.21      224.58      5.49 o 
   0  14  10       60.59       58.83      2.95 o 
   1  14  10       87.09       90.79      3.18 o 
   2  14  10       69.17       70.77      3.23 o 
   3  14  10        1.82        3.50      1.66 o 
   4  14  10      139.56      122.98      9.50 o 
   5  14  10       18.68       17.55      3.13 o 
  -6  15  10       84.17       67.69      8.37 o 
  -5  15  10      287.59      289.78     10.04 o 
  -4  15  10       24.92       28.35      3.19 o 
  -3  15  10       44.41       41.97      3.19 o 
  -2  15  10       79.38       82.25      3.73 o 
  -1  15  10        6.74        9.41      2.09 o 
   0  15  10       22.10       24.97      2.84 o 
   1  15  10       60.43       60.38      2.94 o 
   2  15  10      222.06      213.84      5.89 o 
   3  15  10       22.77       22.93      2.40 o 
   4  15  10        0.53        2.73      2.12 o 
   5  15  10      122.66      120.44      7.11 o 
  -6  16  10       20.17       20.62      4.76 o 
  -5  16  10       69.00       63.75      5.23 o 
  -4  16  10      249.10      251.61      7.91 o 
  -3  16  10        7.62        4.29      2.10 o 
  -2  16  10        2.91        1.50      3.14 o 
  -1  16  10        2.23        0.00      1.99 o 
   0  16  10        0.79        2.49      1.54 o 
   1  16  10       30.23       26.59      2.34 o 
   2  16  10      227.88      208.49      6.09 o 
   3  16  10        2.83        6.06      1.90 o 
   4  16  10       55.81       54.81      5.50 o 
  -5  17  10       70.45       75.10      5.73 o 
  -4  17  10        0.97        3.13      2.37 o 
  -3  17  10        8.63        7.53      2.26 o 
  -2  17  10       16.98       15.41      2.87 o 
  -1  17  10        9.41       14.43      2.74 o 
   0  17  10       98.31      102.85      4.16 o 
   1  17  10        0.82        2.27      1.61 o 
   2  17  10        0.23        2.65      1.82 o 
   3  17  10      193.70      187.31      5.55 o 
   4  17  10       50.44       54.31      4.85 o 
  -5  18  10        0.48        0.00      3.24 o 
  -4  18  10        0.01        0.43      2.41 o 
  -3  18  10       19.11       18.15      2.83 o 
  -2  18  10        0.78        0.00      2.06 o 
  -1  18  10       62.34       58.66      3.58 o 
   0  18  10       20.77       22.05      2.36 o 
   1  18  10       10.62        9.36      2.23 o 
   2  18  10        7.76        6.37      2.07 o 
   3  18  10       26.09       25.37      2.80 o 
  -4  19  10      114.76      110.57      8.46 o 
  -3  19  10        2.97        0.00      2.37 o 
  -2  19  10       43.95       50.62      4.69 o 
  -1  19  10       36.81       34.34      3.17 o 
   0  19  10      192.22      199.82      5.56 o 
   1  19  10       18.06       18.82      2.41 o 
   2  19  10        7.47        4.12      3.15 o 
   3  19  10       17.01       18.49      3.58 o 
  -3  20  10       66.62       66.68      5.57 o 
  -2  20  10        6.92        6.13      2.33 o 
  -1  20  10      152.33      158.48      6.82 o 
   0  20  10       40.68       37.16      4.61 o 
   1  20  10       28.27       26.39      3.12 o 
   2  20  10       39.81       40.38      5.57 o 
  -2  21  10       32.00       33.72      4.92 o 
  -1  21  10       53.32       54.44      5.67 o 
   0  21  10       19.29       17.36      3.02 o 
   1  21  10        9.66        8.28      3.49 o 
  -5   0  11      119.06      105.83     10.05 o 
  -3   0  11       71.65       75.50      5.07 o 
  -1   0  11      304.16      303.75     10.54 o 
   1   0  11      246.19      204.14      6.20 o 
   3   0  11      371.88      367.85     10.12 o 
   5   0  11      689.66      700.19     27.78 o 
   7   0  11        0.10        0.87      2.69 o 
  -6   1  11        0.29        2.76      1.95 o 
  -5   1  11        3.59        3.52      3.36 o 
  -4   1  11       30.13       30.25      3.35 o 
  -3   1  11       48.99       45.21      3.70 o 
  -2   1  11       95.35       79.34      3.65 o 
  -1   1  11      142.97      146.25      5.61 o 
   0   1  11      474.01      456.26      8.60 o 
   1   1  11       13.95        9.41      1.19 o 
   2   1  11      289.47      266.66      4.58 o 
   3   1  11       11.38       12.74      1.46 o 
   4   1  11       14.01       19.42      1.98 o 
   5   1  11       25.42       28.00      2.31 o 
   6   1  11      152.23      159.45      5.00 o 
   7   1  11       50.16       54.47      5.36 o 
  -6   2  11      199.36      212.17      8.23 o 
  -5   2  11        5.36        4.97      5.08 o 
  -4   2  11      242.98      218.29      7.56 o 
  -3   2  11      159.69      142.98      4.95 o 
  -2   2  11       18.67       17.14      1.83 o 
  -1   2  11       56.11       51.62      2.46 o 
   0   2  11      137.20      116.21      3.00 o 
   1   2  11       38.64       29.25      1.66 o 
   2   2  11      288.51      240.20      4.51 o 
   3   2  11       86.48       94.37      3.83 o 
   4   2  11      157.52      177.99      4.66 o 
   5   2  11        0.96        3.87      1.60 o 
   6   2  11       48.50       52.09      3.03 o 
   7   2  11       10.24        8.19      3.81 o 
  -6   3  11        9.44        9.01      3.42 o 
  -5   3  11      174.59      156.75      8.51 o 
  -4   3  11       15.17       15.61      2.75 o 
  -3   3  11        0.07        1.57      1.94 o 
  -2   3  11      137.13      112.31      3.66 o 
  -1   3  11        0.26        0.68      1.21 o 
   0   3  11      619.67      552.47      8.17 o 
   1   3  11      422.30      357.39      5.64 o 
   2   3  11       10.14       11.21      1.60 o 
   3   3  11       22.07       19.07      1.63 o 
   4   3  11      150.83      145.59      4.22 o 
   5   3  11      103.53      111.90      3.85 o 
   6   3  11        0.02        0.00      1.59 o 
   7   3  11      258.03      259.46      7.93 o 
  -7   4  11      165.52      173.89      8.62 o 
  -6   4  11       87.32       89.15      5.48 o 
  -5   4  11        0.45        0.20      3.10 o 
  -4   4  11      430.41      419.33     11.47 o 
  -3   4  11      299.43      280.39      8.66 o 
  -2   4  11      775.01      678.26     11.68 o 
  -1   4  11      346.06      298.29      6.14 o 
   0   4  11        1.76        1.20      1.02 o 
   1   4  11      206.38      174.32      3.62 o 
   2   4  11       78.65       71.73      2.28 o 
   3   4  11      161.69      153.39      3.85 o 
   4   4  11        3.39        6.41      1.55 o 
   5   4  11       20.45       27.22      2.53 o 
   6   4  11        0.46        0.84      1.71 o 
   7   4  11       31.26       35.52      3.41 o 
  -7   5  11      414.01      463.65     17.70 o 
  -6   5  11       12.43        7.22      3.06 o 
  -5   5  11       73.51       97.62      6.84 o 
  -4   5  11        1.84        3.57      2.15 o 
  -3   5  11       63.96       59.39      4.07 o 
  -2   5  11       17.91       13.37      2.55 o 
  -1   5  11      110.50      122.94      3.79 o 
   0   5  11       71.82       65.87      2.25 o 
   1   5  11       12.17       12.25      1.34 o 
   2   5  11      317.74      281.65      5.57 o 
   3   5  11        0.68        6.22      1.27 o 
   4   5  11      110.73      119.65      3.87 o 
   5   5  11       95.52      102.28      3.82 o 
   6   5  11      332.46      337.16     22.06 o 
   7   5  11       35.27       37.77      3.54 o 
  -7   6  11       14.69       16.10      4.06 o 
  -6   6  11       14.99       24.79      7.34 o 
  -5   6  11      168.13      175.05      9.42 o 
  -4   6  11        5.58       11.48      2.73 o 
  -3   6  11       51.46       59.02      3.58 o 
  -2   6  11      173.75      159.83      4.55 o 
  -1   6  11        1.51        2.38      1.26 o 
   0   6  11       94.26       76.12      2.45 o 
   1   6  11       58.30       62.30      2.25 o 
   2   6  11       32.92       32.14      2.56 o 
   3   6  11      261.07      242.51      4.79 o 
   4   6  11      181.38      189.27      4.58 o 
   5   6  11        2.68        2.71      1.58 o 
   6   6  11        1.50        2.21      2.61 o 
  -7   7  11       20.75       20.15      4.39 o 
  -6   7  11      247.04      254.43     12.07 o 
  -5   7  11        2.50        6.42      2.53 o 
  -4   7  11       14.24       16.09      3.00 o 
  -3   7  11      243.98      234.02      6.47 o 
  -2   7  11        1.76        3.53      1.51 o 
  -1   7  11       75.18       80.45      3.36 o 
   0   7  11      340.82      313.63      4.97 o 
   1   7  11       14.94       14.52      1.51 o 
   2   7  11       36.65       39.32      2.07 o 
   3   7  11       16.12       20.49      1.93 o 
   4   7  11       50.16       53.22      2.89 o 
   5   7  11      116.54      127.01      4.27 o 
   6   7  11       80.17       88.95      4.78 o 
  -7   8  11        0.40        1.36      3.48 o 
  -6   8  11       79.69       68.91     10.06 o 
  -5   8  11       53.62       50.51      5.64 o 
  -4   8  11        2.92        5.40      2.59 o 
  -3   8  11       15.15       17.29      2.56 o 
  -2   8  11       17.28       19.89      1.97 o 
  -1   8  11       51.64       42.59      2.25 o 
   0   8  11       11.02       13.65      1.41 o 
   1   8  11      249.97      251.63      4.93 o 
   2   8  11       28.26       29.12      1.92 o 
   3   8  11      468.39      460.99      9.83 o 
   4   8  11        2.49        5.65      1.69 o 
   5   8  11       54.89       56.06      3.57 o 
   6   8  11       66.12       72.35      5.54 o 
  -7   9  11       39.75       43.64      5.90 o 
  -6   9  11        2.73        2.48      3.78 o 
  -5   9  11       84.17       69.51      5.25 o 
  -4   9  11      328.52      339.86     10.36 o 
  -3   9  11        4.07        6.39      1.57 o 
  -2   9  11      408.03      376.19      8.09 o 
  -1   9  11       51.91       52.33      2.93 o 
   0   9  11       19.23       22.70      1.66 o 
   1   9  11       32.88       28.85      1.89 o 
   2   9  11      154.57      176.99      4.11 o 
   3   9  11       81.54       75.67      3.45 o 
   4   9  11      268.03      261.84      5.74 o 
   5   9  11        2.11        2.77      1.87 o 
   6   9  11        3.12        6.75      3.07 o 
  -7  10  11       39.79       42.68      5.45 o 
  -6  10  11      314.41      319.69     12.19 o 
  -5  10  11        2.49        6.57      2.26 o 
  -4  10  11      232.68      234.52     10.90 o 
  -3  10  11        0.00        1.19      1.43 o 
  -2  10  11       14.11       19.25      2.76 o 
  -1  10  11      323.33      292.38      5.69 o 
   0  10  11       82.61       68.80      3.20 o 
   1  10  11        9.92       13.22      1.40 o 
   2  10  11       55.24       67.31      2.90 o 
   3  10  11       16.34       20.04      1.99 o 
   4  10  11        4.43        4.37      1.54 o 
   5  10  11      128.69      124.85      6.09 o 
   6  10  11        0.26        0.71      2.80 o 
  -7  11  11        0.34        0.00      2.86 o 
  -6  11  11        3.84        3.33      4.24 o 
  -5  11  11       62.02       69.67      4.93 o 
  -4  11  11        1.13        1.48      2.16 o 
  -3  11  11       93.29       85.04      4.28 o 
  -2  11  11      347.80      333.85      8.09 o 
  -1  11  11      778.13      754.20     11.10 o 
   0  11  11      210.54      190.12      4.32 o 
   1  11  11       64.73       67.24      2.60 o 
   2  11  11       25.02       26.91      2.34 o 
   3  11  11        3.79        4.39      1.48 o 
   4  11  11       60.70       67.44      3.13 o 
   5  11  11        1.87        0.13      2.36 o 
   6  11  11        1.42        3.70      3.01 o 
  -7  12  11        5.62        8.38      4.75 o 
  -6  12  11       10.95       10.95      3.16 o 
  -5  12  11      479.36      505.34     13.79 o 
  -4  12  11      216.82      227.31      8.41 o 
  -3  12  11       37.07       45.08      2.76 o 
  -2  12  11       36.45       37.81      3.51 o 
  -1  12  11       45.72       44.54      2.83 o 
   0  12  11      168.36      162.40      4.82 o 
   1  12  11       10.23        9.30      1.98 o 
   2  12  11       69.11       77.80      3.57 o 
   3  12  11        6.53        8.88      1.84 o 
   4  12  11        3.54        2.13      1.57 o 
   5  12  11        4.77        0.00      2.18 o 
  -6  13  11       43.34       55.98      4.91 o 
  -5  13  11      142.52      145.14      9.99 o 
  -4  13  11        0.65        0.00      2.98 o 
  -3  13  11      205.64      194.91      7.81 o 
  -2  13  11        1.08        0.00      1.50 o 
  -1  13  11       37.35       32.77      3.05 o 
   0  13  11        0.00        1.53      1.49 o 
   1  13  11       29.71       28.67      2.14 o 
   2  13  11      157.33      171.60      4.94 o 
   3  13  11       69.53       73.29      3.39 o 
   4  13  11      108.41      116.19      6.82 o 
   5  13  11       36.68       39.25      4.67 o 
  -6  14  11       65.87       63.71      6.37 o 
  -5  14  11      186.38      191.99      8.57 o 
  -4  14  11       67.77       76.53      5.21 o 
  -3  14  11       15.58       13.91      2.38 o 
  -2  14  11       12.88       12.63      2.61 o 
  -1  14  11        0.15        1.88      2.23 o 
   0  14  11       43.39       47.86      3.76 o 
   1  14  11      175.37      166.70      4.42 o 
   2  14  11        0.05        1.71      1.58 o 
   3  14  11       67.71       69.33      3.33 o 
   4  14  11       71.91       72.45      4.39 o 
   5  14  11       50.77       38.09      4.19 o 
  -6  15  11       86.43       96.32      7.50 o 
  -5  15  11       35.68       39.17      4.50 o 
  -4  15  11        0.57        2.16      2.26 o 
  -3  15  11       20.87       19.02      2.68 o 
  -2  15  11       73.52       91.51      4.80 o 
  -1  15  11        8.64       10.39      2.49 o 
   0  15  11        1.49        3.83      1.62 o 
   1  15  11      160.97      177.05      6.67 o 
   2  15  11       17.97       25.44      3.19 o 
   3  15  11       40.13       46.30      3.11 o 
   4  15  11       55.60       53.56      4.07 o 
  -5  16  11       10.87        7.79      4.01 o 
  -4  16  11       18.84       17.65      3.09 o 
  -3  16  11        3.92        3.39      2.35 o 
  -2  16  11      103.67      108.07      5.30 o 
  -1  16  11        0.04        0.62      2.14 o 
   0  16  11        7.93        5.49      1.80 o 
   1  16  11      240.66      221.36      6.52 o 
   2  16  11       12.25       12.92      2.31 o 
   3  16  11       32.95       34.60      2.87 o 
   4  16  11        8.56        5.75      2.61 o 
  -5  17  11        0.64        2.67      3.70 o 
  -4  17  11      287.22      276.28     15.57 o 
  -3  17  11      117.33      121.16     10.36 o 
  -2  17  11      134.21      141.58      7.34 o 
  -1  17  11       15.50       16.32      3.00 o 
   0  17  11       80.94       92.21      4.15 o 
   1  17  11        6.42       12.41      2.37 o 
   2  17  11       33.73       33.12      2.98 o 
   3  17  11        5.01        4.77      2.27 o 
  -4  18  11        3.64        4.89      3.10 o 
  -3  18  11       89.48       94.19      5.25 o 
  -2  18  11       78.01       80.97      5.02 o 
  -1  18  11       10.04       12.10      2.45 o 
   0  18  11        8.38        9.80      2.26 o 
   1  18  11        6.50        8.12      2.28 o 
   2  18  11       26.54       23.94      3.01 o 
   3  18  11        0.04        1.54      2.20 o 
  -3  19  11      595.72      609.19     14.11 o 
  -2  19  11       37.35       31.00      4.27 o 
  -1  19  11        0.04        0.00      2.20 o 
   0  19  11        4.39        7.92      2.65 o 
   1  19  11       63.27       65.12      4.28 o 
   2  19  11        3.24        0.00      2.24 o 
  -2  20  11       21.23       24.54      3.25 o 
  -1  20  11        3.19        1.23      2.68 o 
   0  20  11      129.02      134.54      5.93 o 
   1  20  11        6.24       11.85      2.60 o 
  -6   0  12       20.38       29.29      3.57 o 
  -4   0  12       42.26       41.58      7.26 o 
  -2   0  12       63.07       81.11      5.75 o 
   0   0  12      101.94      104.78      5.42 o 
   2   0  12      625.40      525.74     10.08 o 
   4   0  12       55.59       53.84      5.48 o 
   6   0  12      114.13      114.71      7.93 o 
  -6   1  12       66.02       70.88      5.45 o 
  -5   1  12        6.52        6.83      3.74 o 
  -4   1  12       53.61       49.95      5.28 o 
  -3   1  12      496.38      436.07     10.01 o 
  -2   1  12       24.37       21.54      2.50 o 
  -1   1  12      259.31      258.66      6.22 o 
   0   1  12        9.08        9.34      1.78 o 
   1   1  12        1.74       12.21      1.56 o 
   2   1  12       14.33       16.28      1.45 o 
   3   1  12      247.54      239.98      5.65 o 
   4   1  12        3.66        4.05      1.59 o 
   5   1  12        0.53        2.24      1.75 o 
   6   1  12        0.09        0.73      1.76 o 
  -6   2  12       19.72       23.85      3.96 o 
  -5   2  12       51.21       63.95      6.16 o 
  -4   2  12        0.57        1.50      2.62 o 
  -3   2  12        4.25        7.13      2.00 o 
  -2   2  12       83.71       75.57      3.81 o 
  -1   2  12       36.33       35.74      2.59 o 
   0   2  12        0.17        2.35      1.49 o 
   1   2  12       94.40       75.95      2.89 o 
   2   2  12       19.58       29.34      1.81 o 
   3   2  12        1.41        2.35      1.38 o 
   4   2  12        3.74        6.06      1.68 o 
   5   2  12      346.75      348.85      8.79 o 
   6   2  12       92.75       94.98      4.72 o 
  -6   3  12      229.02      243.13     11.71 o 
  -5   3  12       20.75       18.34      4.32 o 
  -4   3  12      715.56      723.35     17.32 o 
  -3   3  12      135.21      134.39      5.06 o 
  -2   3  12       52.55       52.57      2.76 o 
  -1   3  12       14.11       21.48      1.92 o 
   0   3  12        2.67        1.76      1.30 o 
   1   3  12      108.18       90.71      2.71 o 
   2   3  12      151.82      151.89      4.01 o 
   3   3  12       73.27       66.79      2.69 o 
   4   3  12      357.84      372.25      7.61 o 
   5   3  12      123.30      123.70      4.64 o 
   6   3  12       97.08       96.25      4.40 o 
  -7   4  12       18.23       25.12      3.93 o 
  -6   4  12       44.81       50.36      5.54 o 
  -5   4  12       14.19        9.81      5.63 o 
  -4   4  12       32.22       33.56      3.65 o 
  -3   4  12       20.03       25.92      3.31 o 
  -2   4  12        9.06        9.72      1.77 o 
  -1   4  12       15.41       14.28      1.80 o 
   0   4  12        3.77        5.23      1.41 o 
   1   4  12        2.39        4.61      1.18 o 
   2   4  12       14.50       16.72      1.64 o 
   3   4  12        5.27        8.05      1.49 o 
   4   4  12       12.11       17.71      2.28 o 
   5   4  12      159.60      159.17      9.36 o 
   6   4  12       59.74       71.08      3.59 o 
  -7   5  12       97.76       99.75      7.23 o 
  -6   5  12      220.53      224.73     11.77 o 
  -5   5  12      130.48      139.90     11.83 o 
  -4   5  12      317.36      318.65     11.03 o 
  -3   5  12        4.19        1.14      2.13 o 
  -2   5  12       95.94       80.23      3.93 o 
  -1   5  12       64.25       62.37      2.81 o 
   0   5  12        4.65        7.70      1.42 o 
   1   5  12      142.21      134.68      3.32 o 
   2   5  12       14.21       22.41      1.82 o 
   3   5  12       55.27       47.17      3.70 o 
   4   5  12      309.44      308.97      9.07 o 
   5   5  12       21.20       26.38      2.70 o 
   6   5  12       72.79       66.21      6.61 o 
  -7   6  12       26.63       33.65      4.93 o 
  -6   6  12        0.08        2.45      3.51 o 
  -5   6  12        1.61        0.00      4.36 o 
  -4   6  12       61.25       50.69      4.28 o 
  -3   6  12       65.05       76.54      5.43 o 
  -2   6  12        6.18        9.40      1.83 o 
  -1   6  12      270.11      230.06      5.28 o 
   0   6  12      309.21      293.41      5.19 o 
   1   6  12       23.55       21.22      1.68 o 
   2   6  12        0.14        1.36      1.18 o 
   3   6  12      145.41      154.40      4.29 o 
   4   6  12       57.69       65.15      3.59 o 
   5   6  12       51.06       38.95      4.25 o 
   6   6  12       84.21       82.29      4.79 o 
  -7   7  12        0.44        5.45      3.66 o 
  -6   7  12       79.55      101.20      8.38 o 
  -5   7  12       62.68       67.52     18.32 o 
  -4   7  12       15.00       18.59      3.32 o 
  -3   7  12      125.94      122.89      5.85 o 
  -2   7  12        0.29        0.10      1.49 o 
  -1   7  12        2.59        3.31      1.34 o 
   0   7  12      170.02      137.78      3.57 o 
   1   7  12      195.52      192.53      4.34 o 
   2   7  12        9.62       13.42      1.63 o 
   3   7  12        1.76        1.90      1.42 o 
   4   7  12       58.73       53.37      4.24 o 
   5   7  12       30.57       38.39      3.37 o 
   6   7  12       31.98       24.85      4.09 o 
  -7   8  12        0.45        0.00      3.51 o 
  -6   8  12      195.26      229.27     12.89 o 
  -5   8  12       30.40       31.15      4.79 o 
  -4   8  12       13.11       13.23      3.12 o 
  -3   8  12       18.48       21.96      3.47 o 
  -2   8  12      206.59      193.84      5.21 o 
  -1   8  12      256.72      231.98      5.44 o 
   0   8  12      431.59      406.13      6.55 o 
   1   8  12        3.85        5.04      1.36 o 
   2   8  12       13.22       14.23      1.65 o 
   3   8  12       36.76       35.75      2.46 o 
   4   8  12        9.99        8.01      2.02 o 
   5   8  12       23.69       24.52      2.93 o 
   6   8  12       22.00       29.11      4.29 o 
  -7   9  12        2.38        0.00      3.66 o 
  -6   9  12       67.27       74.66      7.87 o 
  -5   9  12       65.75       82.71      6.56 o 
  -4   9  12       95.55       98.38      5.79 o 
  -3   9  12       77.23       80.72      3.80 o 
  -2   9  12        2.04        1.14      1.98 o 
  -1   9  12      150.99      146.82      4.35 o 
   0   9  12       17.57       15.90      1.59 o 
   1   9  12      323.49      318.69      6.00 o 
   2   9  12       70.38       68.64      3.12 o 
   3   9  12      284.26      292.83      6.68 o 
   4   9  12        0.08        2.23      1.73 o 
   5   9  12      163.43      182.74      6.41 o 
  -7  10  12      233.85      248.40     13.95 o 
  -6  10  12      277.55      286.62     11.56 o 
  -5  10  12       79.48      100.37      5.96 o 
  -4  10  12       30.99       34.78      3.97 o 
  -3  10  12        9.56        7.84      2.10 o 
  -2  10  12      185.08      184.25      5.24 o 
  -1  10  12       16.43       23.35      2.02 o 
   0  10  12        7.21        9.33      1.55 o 
   1  10  12        6.61        9.83      1.55 o 
   2  10  12       15.40       14.76      1.92 o 
   3  10  12       87.22       88.28      4.04 o 
   4  10  12       60.13       67.70      3.61 o 
   5  10  12      135.90      139.89      6.68 o 
  -6  11  12        0.22        0.00      2.70 o 
  -5  11  12       38.35       40.18      4.26 o 
  -4  11  12       40.43       46.73      4.48 o 
  -3  11  12       18.47       23.45      2.67 o 
  -2  11  12      109.68      123.48      4.20 o 
  -1  11  12       34.49       39.87      2.43 o 
   0  11  12        0.68        2.94      1.69 o 
   1  11  12        9.05       15.56      2.48 o 
   2  11  12      237.58      244.67      5.70 o 
   3  11  12      153.13      162.12      4.89 o 
   4  11  12       21.61       15.45      2.66 o 
   5  11  12      219.73      220.62      8.48 o 
  -6  12  12        5.97        4.24      5.70 o 
  -5  12  12       16.81       20.68      5.92 o 
  -4  12  12        0.56        2.33      3.24 o 
  -3  12  12        7.18       12.27      2.36 o 
  -2  12  12       40.50       46.73      2.82 o 
  -1  12  12       53.36       61.23      3.32 o 
   0  12  12        0.05        1.48      1.51 o 
   1  12  12       10.06       11.30      1.97 o 
   2  12  12       62.82       67.92      3.64 o 
   3  12  12       96.12      101.85      5.62 o 
   4  12  12        7.46       10.59      2.36 o 
   5  12  12      100.19       85.42      5.66 o 
  -6  13  12      232.43      224.39     10.58 o 
  -5  13  12      139.33      150.30      7.31 o 
  -4  13  12       56.37       65.57      6.52 o 
  -3  13  12       21.09       26.17      3.75 o 
  -2  13  12       43.31       48.69      2.94 o 
  -1  13  12        9.40        9.57      2.40 o 
   0  13  12        2.02        6.30      2.23 o 
   1  13  12       49.20       49.51      3.48 o 
   2  13  12       68.95       72.88      4.96 o 
   3  13  12       20.20       19.99      2.54 o 
   4  13  12        4.31        1.24      1.98 o 
  -5  14  12        0.29        0.00      2.96 o 
  -4  14  12       44.15       41.54      5.69 o 
  -3  14  12      164.97      157.28     19.04 o 
  -2  14  12      373.54      348.47      7.95 o 
  -1  14  12       12.07       11.98      2.73 o 
   0  14  12      148.23      158.07      4.92 o 
   1  14  12       33.14       39.18      2.87 o 
   2  14  12      126.16      144.13      5.12 o 
   3  14  12        9.73        9.48      2.17 o 
   4  14  12        4.35        2.70      2.04 o 
  -5  15  12        0.18        0.00      3.30 o 
  -4  15  12       87.69      124.11      8.83 o 
  -3  15  12       22.69       23.43      3.75 o 
  -2  15  12      242.72      230.46      7.56 o 
  -1  15  12       70.18       71.02      5.28 o 
   0  15  12       25.46       27.51      2.95 o 
   1  15  12       62.70       59.37      3.90 o 
   2  15  12        0.97        0.00      1.83 o 
   3  15  12       71.65       82.72      5.13 o 
   4  15  12        5.99        8.19      3.11 o 
  -4  16  12      162.96      169.26      9.84 o 
  -3  16  12       46.12       47.35      4.90 o 
  -2  16  12      175.27      166.05      8.68 o 
  -1  16  12       17.57       14.97      2.96 o 
   0  16  12       94.91       93.37      4.44 o 
   1  16  12       34.99       32.55      3.09 o 
   2  16  12        8.10        6.57      2.16 o 
   3  16  12        1.42        0.89      2.14 o 
  -4  17  12       75.75       87.98     12.95 o 
  -3  17  12       10.99       17.30      7.04 o 
  -2  17  12        2.07        0.00      2.61 o 
  -1  17  12       79.48       83.25      4.28 o 
   0  17  12        8.33        6.19      2.57 o 
   1  17  12      209.28      220.86      8.33 o 
   2  17  12        4.25        3.06      2.30 o 
  -3  18  12       73.55       65.93      6.74 o 
  -2  18  12        0.07        0.55      2.86 o 
  -1  18  12        5.28        8.10      3.05 o 
   0  18  12      234.30      233.65      7.66 o 
   1  18  12        9.97       15.84      2.97 o 
   2  18  12        0.05        0.00      2.81 o 
  -2  19  12       10.20       10.01      3.47 o 
  -1  19  12       21.52       23.71      3.63 o 
   0  19  12       37.47       38.37      4.69 o 
  -3   0  13      434.42      422.35     14.33 o 
  -1   0  13      650.04      643.85     16.58 o 
   1   0  13      157.95      150.34      6.76 o 
   3   0  13      184.73      173.80      6.91 o 
   5   0  13      203.78      224.89      9.24 o 
  -6   1  13       12.09       10.50      3.30 o 
  -4   1  13      226.00      238.44     10.96 o 
  -3   1  13        6.58        6.11      2.17 o 
  -2   1  13        0.72        7.28      2.15 o 
  -1   1  13        2.14        4.04      1.86 o 
   0   1  13      134.51      132.76      4.51 o 
   1   1  13        0.07        0.00      1.47 o 
   2   1  13      175.45      182.11      3.99 o 
   3   1  13        8.27        8.41      1.74 o 
   4   1  13       23.39       19.24      2.45 o 
   5   1  13        0.51        0.94      1.85 o 
   6   1  13      127.18      116.36      4.67 o 
  -6   2  13        5.62        4.06      3.30 o 
  -4   2  13       66.59       66.68      4.87 o 
  -3   2  13       62.13       62.58      3.87 o 
  -2   2  13      227.30      228.59      6.94 o 
  -1   2  13        2.78        4.22      1.85 o 
   0   2  13       54.19       60.34      3.25 o 
   1   2  13      142.47      153.66      4.84 o 
   2   2  13      232.58      225.48      5.24 o 
   3   2  13       59.60       67.20      3.64 o 
   4   2  13       59.62       55.78      3.38 o 
   5   2  13       66.81       66.40      3.72 o 
   6   2  13       16.46       16.83      2.49 o 
  -6   3  13       23.86       22.36      4.36 o 
  -4   3  13       65.83       67.95      4.90 o 
  -3   3  13        0.45        3.90      3.25 o 
  -2   3  13      121.28      125.63      8.39 o 
  -1   3  13       50.42       60.20      3.32 o 
   0   3  13        4.20        7.62      1.82 o 
   1   3  13       46.85       45.98      2.66 o 
   2   3  13       34.36       33.12      2.28 o 
   3   3  13       66.20       59.51      3.52 o 
   4   3  13       50.40       52.66      3.95 o 
   5   3  13       30.23       31.12      3.52 o 
   6   3  13        0.13        0.00      1.87 o 
  -6   4  13      119.80      110.73      8.41 o 
  -4   4  13       21.46       21.46      3.53 o 
  -3   4  13       36.52       41.75      4.03 o 
  -2   4  13       52.24       46.87      2.89 o 
  -1   4  13       18.73       25.23      2.20 o 
   0   4  13      174.30      196.92      4.98 o 
   1   4  13       43.75       39.12      2.10 o 
   2   4  13      448.03      444.15      8.06 o 
   3   4  13        3.44        4.90      2.67 o 
   4   4  13      128.64      120.79      5.55 o 
   5   4  13       22.37       19.45      3.05 o 
   6   4  13       10.74       14.13      2.40 o 
  -7   5  13       35.97       38.01      4.96 o 
  -6   5  13       68.05       75.44      7.14 o 
  -4   5  13       14.18       15.36      3.98 o 
  -3   5  13       24.39       24.28      4.50 o 
  -2   5  13      141.28      138.10      4.61 o 
  -1   5  13        0.97        5.53      1.64 o 
   0   5  13      274.60      268.21      5.55 o 
   1   5  13        4.13        4.35      1.28 o 
   2   5  13        0.95        1.45      1.28 o 
   3   5  13      186.07      180.91      5.76 o 
   4   5  13        2.62        3.42      2.30 o 
   5   5  13        6.02        5.34      2.28 o 
  -7   6  13       53.54       61.31      6.20 o 
  -6   6  13       12.09       14.34      4.54 o 
  -4   6  13       20.00        6.38      3.39 o 
  -3   6  13      365.11      360.84     11.48 o 
  -2   6  13        9.88        9.86      2.12 o 
  -1   6  13       66.30       72.21      3.21 o 
   0   6  13       52.48       52.22      2.61 o 
   1   6  13        0.25        1.60      1.58 o 
   2   6  13      330.50      320.26      6.17 o 
   3   6  13        0.85        0.09      1.71 o 
   4   6  13      277.41      276.91      9.83 o 
   5   6  13        7.69        7.07      2.41 o 
  -7   7  13      236.59      229.63     12.35 o 
  -6   7  13       87.51       98.14      8.35 o 
  -5   7  13       45.48       56.44      8.20 o 
  -4   7  13       32.11       41.63      7.01 o 
  -3   7  13       34.85       45.60      4.31 o 
  -2   7  13      169.28      160.08      4.83 o 
  -1   7  13        4.55        4.37      1.49 o 
   0   7  13       18.88       29.46      2.21 o 
   1   7  13       80.86       84.38      3.54 o 
   2   7  13       24.30       27.69      2.14 o 
   3   7  13       61.48       63.87      4.10 o 
   4   7  13       19.70       23.46      6.36 o 
   5   7  13       69.79       82.15      7.69 o 
  -7   8  13      169.46      158.43     10.41 o 
  -6   8  13       24.04       36.98      6.14 o 
  -5   8  13      225.11      212.84     14.47 o 
  -4   8  13        0.21        0.00      4.02 o 
  -3   8  13      435.10      444.67     19.90 o 
  -2   8  13       42.86       46.44      2.89 o 
  -1   8  13      140.63      138.68      4.01 o 
   0   8  13      205.37      210.52      5.01 o 
   1   8  13       23.78       26.56      2.06 o 
   2   8  13        0.04        3.37      1.51 o 
   3   8  13       24.90       31.00      2.54 o 
   4   8  13      146.19      154.91     10.71 o 
   5   8  13       15.76       16.93      2.91 o 
  -6   9  13       39.94       50.36      7.14 o 
  -5   9  13        6.94        0.00      4.36 o 
  -4   9  13       27.73       20.35      4.72 o 
  -3   9  13        2.27        6.08      2.47 o 
  -2   9  13      401.93      412.94      8.23 o 
  -1   9  13       68.76       70.23      3.51 o 
   0   9  13       59.22       60.92      2.87 o 
   1   9  13       12.08       14.21      1.74 o 
   2   9  13       27.51       29.71      2.63 o 
   3   9  13        6.88        5.29      1.80 o 
   4   9  13       47.91       48.22      3.59 o 
   5   9  13       43.47       49.75      4.18 o 
  -6  10  13        0.00        0.00      3.96 o 
  -5  10  13       14.29       12.97      3.99 o 
  -4  10  13       28.84       41.18      5.53 o 
  -3  10  13        0.03        0.00      2.93 o 
  -2  10  13       66.07       73.95      3.52 o 
  -1  10  13       30.19       31.03      2.37 o 
   0  10  13       68.34       69.10      3.25 o 
   1  10  13       35.93       48.27      2.80 o 
   2  10  13       25.69       26.57      2.81 o 
   3  10  13        7.91       13.33      2.17 o 
   4  10  13       18.87       19.22      2.74 o 
   5  10  13       60.83       62.65      5.78 o 
  -6  11  13       12.02       10.02      5.08 o 
  -5  11  13       81.65      104.83      8.00 o 
  -4  11  13       36.40       40.80      5.53 o 
  -3  11  13        1.94        1.95      4.90 o 
  -2  11  13       63.19       58.61      3.81 o 
  -1  11  13      188.80      177.94      7.37 o 
   0  11  13       79.12       89.40      4.37 o 
   1  11  13      148.64      154.45      5.77 o 
   2  11  13       16.66       19.38      2.37 o 
   3  11  13       22.97       23.52      2.67 o 
   4  11  13        9.89       11.70      2.52 o 
  -5  12  13        1.15        0.00      4.22 o 
  -4  12  13       38.07       35.48      7.04 o 
  -3  12  13        0.01        0.00      2.23 o 
  -2  12  13        1.68        5.60      2.00 o 
  -1  12  13        1.61        0.44      2.02 o 
   0  12  13      150.84      153.98      6.19 o 
   1  12  13       23.23       22.40      2.60 o 
   2  12  13      341.71      364.72      8.48 o 
   3  12  13        4.00        8.21      2.19 o 
   4  12  13      158.08      158.47      5.91 o 
  -5  13  13      141.72      150.09      8.97 o 
  -4  13  13       66.38       73.55      7.09 o 
  -3  13  13        3.76        6.82      3.85 o 
  -2  13  13      163.81      168.40      6.22 o 
  -1  13  13      120.60      139.75      6.21 o 
   0  13  13        0.01        4.88      2.81 o 
   1  13  13       12.66       18.60      2.77 o 
   2  13  13        0.37        2.54      2.01 o 
   3  13  13        4.33        5.11      2.02 o 
   4  13  13        3.11        2.56      2.54 o 
  -5  14  13        8.94       17.64      4.70 o 
  -4  14  13        0.58        0.00      5.51 o 
  -3  14  13       32.08       30.83      4.08 o 
  -2  14  13       31.85       39.25      3.54 o 
  -1  14  13      190.96      209.20     11.73 o 
   0  14  13       84.10       90.68      7.24 o 
   1  14  13        2.29        0.00      1.87 o 
   2  14  13       90.25       98.45      5.30 o 
   3  14  13       14.38       16.80      2.78 o 
  -4  15  13       13.05        8.26      6.26 o 
  -3  15  13        3.35        3.55      3.53 o 
  -2  15  13       61.45       65.17      4.57 o 
  -1  15  13       27.02       26.00      4.00 o 
   0  15  13       99.82      115.23      6.50 o 
   1  15  13       53.25       58.15      6.70 o 
   2  15  13      120.01      124.52      5.04 o 
   3  15  13        9.13       11.80      2.71 o 
  -3  16  13       75.06       72.13      6.80 o 
  -2  16  13       30.75       35.05      5.49 o 
  -1  16  13        4.77        0.00      2.60 o 
   0  16  13       38.37       38.21      8.44 o 
   1  16  13       22.48       20.67      3.72 o 
   2  16  13        2.46        3.80      2.35 o 
  -3  17  13        1.63        5.67      3.96 o 
  -2  17  13       26.73       13.21      3.54 o 
  -1  17  13       71.14       63.42      4.38 o 
   0  17  13      231.69      252.84     11.62 o 
   1  17  13       57.17       68.01      5.54 o 
  -6   0  14       13.34        6.60      3.09 o 
  -2   0  14       25.78       21.81      4.08 o 
   0   0  14      132.63      138.34      6.90 o 
   2   0  14        0.04        1.40      2.30 o 
   4   0  14       21.54       21.19      3.82 o 
  -6   1  14        0.00        0.00      2.87 o 
  -3   1  14       48.84       58.07      5.07 o 
  -2   1  14       55.35       57.12      3.72 o 
  -1   1  14       57.11       71.12      3.72 o 
   0   1  14       20.10       20.37      2.55 o 
   1   1  14      324.22      302.50      7.33 o 
   2   1  14      304.85      329.72      8.67 o 
   3   1  14      148.52      145.96      8.06 o 
   4   1  14       20.96       24.32      3.28 o 
   5   1  14       13.86       10.21      2.34 o 
  -6   2  14        7.72        0.09      3.33 o 
  -3   2  14       32.12       36.41      3.90 o 
  -2   2  14       11.25       15.58      2.62 o 
  -1   2  14      188.02      193.55      5.75 o 
   0   2  14       48.57       57.40      3.54 o 
   1   2  14      259.32      263.01      7.79 o 
   2   2  14      132.80      140.90      5.70 o 
   3   2  14        3.21        0.33      2.07 o 
   4   2  14       11.77        9.57      2.67 o 
   5   2  14        0.36        0.00      2.23 o 
  -6   3  14        7.19        4.15      3.66 o 
  -4   3  14      221.67      262.89     15.52 o 
  -3   3  14       54.84       50.05      7.41 o 
  -2   3  14      201.60      196.76      5.96 o 
  -1   3  14       59.71       63.82      3.61 o 
   0   3  14      527.64      545.44     10.81 o 
   1   3  14       18.59       24.50      2.31 o 
   2   3  14       57.46       56.69      3.35 o 
   3   3  14      177.84      181.59      6.95 o 
   4   3  14       26.07       31.60      3.60 o 
   5   3  14        1.35        1.93      2.38 o 
  -6   4  14       47.15       55.20      6.39 o 
  -4   4  14        2.02        0.70      3.84 o 
  -3   4  14       82.37       90.18      9.14 o 
  -2   4  14      141.50      139.29      6.76 o 
  -1   4  14       16.80       19.88      2.57 o 
   0   4  14        0.38        1.88      1.64 o 
   1   4  14      523.19      522.36      9.62 o 
   2   4  14       83.81       96.22      4.11 o 
   3   4  14      224.93      231.83      7.95 o 
   4   4  14       10.29       12.60      2.87 o 
   5   4  14        5.32        5.37      2.55 o 
  -6   5  14      124.95      132.52      9.50 o 
  -4   5  14        9.14        9.84      5.05 o 
  -3   5  14      386.16      358.34     18.70 o 
  -2   5  14       66.00       75.57      5.55 o 
  -1   5  14        8.49       11.71      2.04 o 
   0   5  14      268.42      266.43      5.78 o 
   1   5  14       28.13       30.43      3.50 o 
   2   5  14       16.90       16.26      2.12 o 
   3   5  14       12.85       13.18      2.82 o 
   4   5  14        9.89        8.36      3.42 o 
   5   5  14        4.22        3.92      3.26 o 
  -6   6  14        4.31        7.57      4.39 o 
  -4   6  14       24.58       15.01      5.57 o 
  -3   6  14      403.76      435.33     21.61 o 
  -2   6  14       10.51        6.38      2.46 o 
  -1   6  14      277.44      275.28      5.93 o 
   0   6  14      210.03      217.97      5.57 o 
   1   6  14       82.82       83.48      3.58 o 
   2   6  14       21.29       26.40      2.46 o 
   3   6  14        0.78        0.00      2.13 o 
   4   6  14        0.29        0.00      2.28 o 
   5   6  14        0.84        0.00      2.30 o 
  -6   7  14       48.56       63.95      7.44 o 
  -4   7  14        1.92        8.08      5.21 o 
  -3   7  14        4.14        0.00      4.51 o 
  -2   7  14        0.70        1.47      1.77 o 
  -1   7  14        3.27        6.00      1.91 o 
   0   7  14        0.20        0.00      2.18 o 
   1   7  14      136.33      145.79      4.62 o 
   2   7  14        9.09        5.02      2.64 o 
   3   7  14      192.74      197.36      7.41 o 
   4   7  14        1.50        6.33      2.54 o 
  -6   8  14      154.66      141.72     10.62 o 
  -5   8  14       11.62        4.39      4.96 o 
  -4   8  14       16.91       11.38      5.69 o 
  -3   8  14       42.71       47.68     11.30 o 
  -2   8  14      100.14       99.08      5.38 o 
  -1   8  14        2.33        0.00      1.59 o 
   0   8  14      107.37      113.39      4.14 o 
   1   8  14        2.74       12.56      2.02 o 
   2   8  14        2.37        1.27      1.62 o 
   3   8  14       54.62       57.84      5.71 o 
   4   8  14       83.35       85.74      5.08 o 
  -6   9  14       23.81       27.60      6.11 o 
  -5   9  14       48.00       41.73      5.88 o 
  -4   9  14        3.16        8.03      6.88 o 
  -3   9  14       48.70       46.99      8.04 o 
  -2   9  14      113.36      117.57      6.57 o 
  -1   9  14        7.11        8.00      1.85 o 
   0   9  14       26.83       35.85      2.86 o 
   1   9  14      286.12      327.01      8.37 o 
   2   9  14        8.21       12.31      2.78 o 
   3   9  14      124.21      124.72      6.09 o 
   4   9  14      296.37      323.67     17.07 o 
  -5  10  14        5.13       17.40      6.29 o 
  -4  10  14       39.22       40.91      5.79 o 
  -3  10  14       25.03       25.96      5.66 o 
  -2  10  14        0.09        2.16      2.36 o 
  -1  10  14      285.99      306.53      6.99 o 
   0  10  14        0.79        6.76      2.90 o 
   1  10  14        0.26        3.31      2.32 o 
   2  10  14       42.32       49.46      3.43 o 
   3  10  14       24.84       28.45      3.22 o 
   4  10  14       43.45       41.21      3.62 o 
  -5  11  14       10.50        3.66      5.24 o 
  -4  11  14      152.19      147.60      9.31 o 
  -3  11  14       16.38       22.46      8.07 o 
  -2  11  14      212.24      224.43     13.20 o 
  -1  11  14        0.43        0.67      2.19 o 
   0  11  14        8.31        7.40      2.54 o 
   1  11  14        8.36        7.54      2.60 o 
   2  11  14       58.24       59.30      5.11 o 
   3  11  14       79.25       75.83      4.51 o 
  -5  12  14       47.21       54.15      6.12 o 
  -4  12  14       12.74       14.92      6.72 o 
  -3  12  14       33.27       38.28      5.62 o 
  -2  12  14       80.52       78.18      5.70 o 
  -1  12  14      760.11      778.91     19.14 o 
   0  12  14        1.02        2.41      2.42 o 
   1  12  14       17.78       18.22      3.16 o 
   2  12  14        9.86       12.91      2.53 o 
   3  12  14        0.92        3.37      2.25 o 
  -4  13  14       25.56       21.61      7.20 o 
  -3  13  14        0.25        2.54      5.27 o 
  -2  13  14       28.60       28.89      4.01 o 
  -1  13  14      170.81      196.66      8.89 o 
   0  13  14        4.04        2.76      2.49 o 
   1  13  14        2.16        2.70      2.37 o 
   2  13  14        1.88        3.54      2.14 o 
   3  13  14       14.55       17.71      3.49 o 
  -4  14  14       41.63       31.96      8.35 o 
  -3  14  14       17.77       26.06      7.26 o 
  -2  14  14        4.42        2.31      3.35 o 
  -1  14  14       99.68      107.92     11.44 o 
   0  14  14        6.78        9.56      2.91 o 
   1  14  14      107.16      114.22      6.63 o 
   2  14  14       45.75       41.50      3.84 o 
  -3  15  14       83.69       65.16      9.93 o 
  -2  15  14        5.99        2.80      4.34 o 
  -1  15  14       36.20       45.28      5.86 o 
   0  15  14        0.81        0.00      2.88 o 
   1  15  14        0.02        0.65      2.83 o 
  -2  16  14       49.28       61.72      6.75 o 
  -1  16  14        2.82        0.28      2.96 o 
   0  16  14       29.69       31.39      9.65 o 
  -3   0  15       88.41       88.94      9.29 o 
  -1   0  15      361.51      401.48     16.10 o 
   1   0  15      149.77      154.67     12.41 o 
   3   0  15       22.99       41.31      7.47 o 
  -6   1  15      109.52      133.70      8.62 o 
  -3   1  15        1.19        0.13      2.99 o 
  -2   1  15        1.74        0.00      4.38 o 
  -1   1  15        5.27        9.65      2.92 o 
   0   1  15       84.43       86.24      5.75 o 
   1   1  15        5.46        2.39      2.44 o 
   2   1  15      577.60      576.52     18.46 o 
   3   1  15       27.12       34.39      6.51 o 
   4   1  15       21.44       20.50      4.23 o 
  -6   2  15       54.32       45.15      5.78 o 
  -3   2  15       14.84       14.48      4.40 o 
  -2   2  15      126.18      107.45      6.01 o 
  -1   2  15        0.22        0.00      2.63 o 
   0   2  15        0.16        2.40      2.36 o 
   1   2  15      529.13      548.57     13.17 o 
   2   2  15        1.79        0.00      3.16 o 
   3   2  15       82.41       86.30      6.92 o 
   4   2  15        2.08        0.69      3.18 o 
  -6   3  15        0.77        0.00      3.54 o 
  -4   3  15        0.00        0.00      4.39 o 
  -3   3  15      298.38      284.83     16.64 o 
  -2   3  15      104.30      130.55      6.82 o 
  -1   3  15      130.12      136.41      6.76 o 
   0   3  15       39.82       33.65      3.85 o 
   1   3  15        1.36        1.66      2.92 o 
   2   3  15      123.49      123.22     12.54 o 
   3   3  15       87.39      107.96      7.56 o 
   4   3  15        1.88        0.40      4.90 o 
  -6   4  15       84.53       91.21      7.93 o 
  -4   4  15       45.40       42.73      7.54 o 
  -3   4  15       12.96        7.75      5.66 o 
  -2   4  15       40.58       39.53      4.67 o 
  -1   4  15        0.39        1.33      2.47 o 
   0   4  15       84.79       99.66      5.28 o 
   1   4  15        7.00       11.66      2.76 o 
   2   4  15       33.47       34.73      5.07 o 
   3   4  15      134.72      157.73      8.86 o 
   4   4  15       26.03       29.93      3.74 o 
  -6   5  15        9.16       10.11      4.69 o 
  -4   5  15        1.30        1.48      4.57 o 
  -3   5  15       66.87       55.44      8.17 o 
  -2   5  15        4.14        3.69      2.92 o 
  -1   5  15      288.33      292.56     10.57 o 
   0   5  15        0.04        2.02      2.74 o 
   1   5  15      348.25      360.19     10.66 o 
   2   5  15        3.70        4.40      5.63 o 
   3   5  15      235.82      266.21     11.58 o 
   4   5  15        0.74        2.53      2.58 o 
  -6   6  15      153.30      176.31     11.74 o 
  -4   6  15       92.24      114.12     11.14 o 
  -3   6  15        6.31        5.84      5.11 o 
  -2   6  15        6.11        6.89      3.28 o 
  -1   6  15       58.99       65.82      3.91 o 
   0   6  15       58.32       66.80      4.26 o 
   1   6  15      175.08      205.23     15.43 o 
   2   6  15       33.93       38.95      5.79 o 
   3   6  15      243.88      249.01     16.19 o 
   4   6  15        0.35        4.50      2.83 o 
  -4   7  15       35.73       50.42      8.59 o 
  -3   7  15       92.54       86.94      9.93 o 
  -2   7  15      132.29      147.17      7.85 o 
  -1   7  15      136.43      144.56      5.49 o 
   0   7  15      212.46      230.08      6.96 o 
   1   7  15       60.44       68.59      4.48 o 
   2   7  15       64.49       56.76      4.83 o 
   3   7  15        4.76        7.94      2.83 o 
   4   7  15      250.99      254.75      9.16 o 
  -5   8  15       24.16       44.49      8.87 o 
  -4   8  15       26.99       10.96      5.78 o 
  -3   8  15       15.75       12.21      4.25 o 
  -2   8  15      229.40      263.44     10.48 o 
  -1   8  15       20.61       27.65      3.06 o 
   0   8  15      106.98      121.14      5.29 o 
   1   8  15        5.21        1.00      2.28 o 
   2   8  15        7.01        8.56      2.66 o 
   3   8  15       13.88       19.02      3.32 o 
  -5   9  15       11.17        8.14      6.26 o 
  -4   9  15       20.03       18.04      6.54 o 
  -3   9  15       13.96       17.93      5.66 o 
  -2   9  15      256.04      285.33     20.45 o 
  -1   9  15      122.84      113.59      5.11 o 
   0   9  15      147.47      143.43      8.25 o 
   1   9  15       22.63       25.25      3.40 o 
   2   9  15       26.69       25.06      3.75 o 
   3   9  15        8.88       13.36      3.16 o 
  -5  10  15        2.46       10.96      6.63 o 
  -4  10  15       11.31       13.44      6.57 o 
  -3  10  15        0.98        3.48      3.74 o 
  -2  10  15       74.57       71.99      7.15 o 
  -1  10  15       83.85       80.91      5.70 o 
   0  10  15      158.21      176.69      6.85 o 
   1  10  15        1.75        8.15      2.68 o 
   2  10  15        0.55        0.00      2.38 o 
   3  10  15        3.55        3.04      2.39 o 
  -4  11  15       33.25       36.95      8.50 o 
  -3  11  15      170.38      168.11     14.25 o 
  -2  11  15       25.30       21.23      3.76 o 
  -1  11  15       67.15       64.11      5.29 o 
   0  11  15       25.79       36.35      4.18 o 
   1  11  15      100.12      103.78      5.55 o 
   2  11  15        7.19       13.83      3.11 o 
  -4  12  15      149.24      146.77     13.80 o 
  -3  12  15        1.11        4.51      5.90 o 
  -2  12  15        4.43        2.46      3.40 o 
  -1  12  15      113.54      116.83      8.41 o 
   0  12  15        0.01        0.00      2.40 o 
   1  12  15        0.46        0.00      2.36 o 
   2  12  15        3.03        4.67      3.15 o 
  -3  13  15      100.99       97.57     11.71 o 
  -2  13  15        3.11        1.28      3.70 o 
  -1  13  15      210.31      211.11     10.62 o 
   0  13  15       13.93        9.80      3.54 o 
   1  13  15       15.49       14.82      3.74 o 
  -2  14  15      126.96      124.28      9.43 o 
  -1  14  15        5.41        7.18      3.95 o 
   0  14  15       43.17       63.65      5.55 o 
  -2   0  16      182.10      155.10     12.41 o 
   0   0  16      159.74      184.51     13.89 o 
   2   0  16       47.29       51.26      8.72 o 
  -3   1  16       19.57       20.05      4.36 o 
  -2   1  16       10.22        8.61      4.37 o 
  -1   1  16       21.73       12.42      5.07 o 
   0   1  16        0.08        0.00      3.16 o 
   1   1  16        1.35        7.03      2.89 o 
   2   1  16      465.33      467.41     18.07 o 
   3   1  16      271.03      309.28     12.98 o 
  -3   2  16       24.25       25.94      6.78 o 
  -2   2  16       64.75       60.97     11.20 o 
  -1   2  16       27.10       34.99      5.17 o 
   0   2  16       89.24       94.26      7.38 o 
   1   2  16        0.65        2.03      2.67 o 
   2   2  16       24.01       29.32      5.61 o 
   3   2  16       11.30        7.13      5.95 o 
  -3   3  16        8.54       13.04      6.02 o 
  -2   3  16       90.64       85.86      7.13 o 
  -1   3  16        0.67        2.56      3.48 o 
   0   3  16       25.84       33.63      4.88 o 
   1   3  16       90.46       94.32      6.01 o 
   2   3  16       21.14       29.25      5.27 o 
   3   3  16       34.77       49.67      5.97 o 
  -4   4  16        7.02       12.11      6.23 o 
  -3   4  16        3.87       12.41      6.05 o 
  -2   4  16       95.43       88.17     18.02 o 
  -1   4  16        8.27        9.74      3.83 o 
   0   4  16        3.36        5.01      2.90 o 
   1   4  16      185.41      191.13      8.16 o 
   2   4  16       14.09       34.39      5.43 o 
   3   4  16      223.14      241.32     11.43 o 
  -4   5  16      105.90      107.40     11.47 o 
  -3   5  16      122.53      120.78     11.83 o 
  -2   5  16       14.97        8.64      4.03 o 
  -1   5  16       52.45       46.84      4.85 o 
   0   5  16       18.31       25.71      3.93 o 
   1   5  16       20.96       24.84      5.04 o 
   2   5  16        2.41        2.02      4.99 o 
   3   5  16        5.99        8.76      6.31 o 
  -4   6  16       53.26       40.92      8.50 o 
  -3   6  16        3.22        3.12      4.87 o 
  -2   6  16       17.26       10.84      3.37 o 
  -1   6  16        6.04        3.12      4.41 o 
   0   6  16        9.20       10.21      3.42 o 
   1   6  16       25.46       43.72      4.67 o 
   2   6  16       67.57       64.62      6.61 o 
   3   6  16        3.53        0.51      3.62 o 
  -4   7  16        4.32       18.16      6.81 o 
  -3   7  16       69.60       65.44      6.88 o 
  -2   7  16        3.49        5.60      3.75 o 
  -1   7  16       50.91       51.28      4.20 o 
   0   7  16       80.76       84.12      5.97 o 
   1   7  16      159.06      181.14      8.16 o 
   2   7  16       16.51       13.07      4.40 o 
   3   7  16       27.18       32.10      5.37 o 
  -4   8  16       46.96       56.50      9.74 o 
  -3   8  16       17.75       31.08      7.99 o 
  -2   8  16      212.87      211.59     10.99 o 
  -1   8  16       41.55       39.92      3.92 o 
   0   8  16      227.11      215.20      7.57 o 
   1   8  16       18.35       28.25      3.64 o 
   2   8  16      129.81      143.06     15.51 o 
  -4   9  16       21.31       25.69      7.90 o 
  -3   9  16       14.52        8.20      6.20 o 
  -2   9  16       46.57       52.29      9.38 o 
  -1   9  16        4.60        4.33      3.70 o 
   0   9  16      130.40      150.38      6.59 o 
   1   9  16       10.09       10.50      2.94 o 
   2   9  16       18.55       17.52      6.17 o 
  -3  10  16       27.35       24.00      7.60 o 
  -2  10  16      267.47      265.74     17.92 o 
  -1  10  16       29.81       40.83      4.68 o 
   0  10  16      181.37      179.73      8.27 o 
   1  10  16        6.12       10.08      3.49 o 
  -3  11  16        3.37        0.00      5.48 o 
  -2  11  16       10.69       12.17      6.69 o 
  -1  11  16       18.21       17.12      4.76 o 
   0  11  16       37.92       52.51      5.26 o 
   1  11  16        3.71        1.62      2.97 o 
  -2  12  16        8.46        3.63      6.11 o 
  -1  12  16      148.98      142.47      9.18 o 
   0  12  16       21.29       25.02      7.97 o 
  -3   0  17      267.20      248.28     16.92 o 
  -1   0  17       61.10       72.96      9.90 o 
   1   0  17       89.38      108.73     11.68 o 
  -3   1  17        9.83        9.53      4.28 o 
  -2   1  17       66.46       59.54     10.73 o 
  -1   1  17        0.13        0.00      3.64 o 
   0   1  17      132.77      134.44     11.64 o 
   1   1  17       19.14       18.71      4.69 o 
   2   1  17       42.22       54.19      6.51 o 
  -3   2  17      154.65      187.20     14.86 o 
  -2   2  17        5.75        6.03      3.86 o 
  -1   2  17       36.24       35.85     10.77 o 
   0   2  17       12.83       14.89      3.66 o 
   1   2  17        0.41        3.20      3.77 o 
   2   2  17       71.22       90.71      7.79 o 
  -3   3  17        0.65        5.81      5.81 o 
  -2   3  17       10.75       17.29      4.71 o 
  -1   3  17       33.34       36.24      5.69 o 
   0   3  17       44.90       57.77      6.61 o 
   1   3  17        5.27        0.00      4.34 o 
   2   3  17       30.98       34.16      5.77 o 
  -4   4  17        2.66        0.00      5.27 o 
  -3   4  17       64.51       76.20     10.38 o 
  -2   4  17        4.94       26.20      5.18 o 
  -1   4  17        0.47        3.36      3.00 o 
   0   4  17       47.73       52.13      5.19 o 
   1   4  17       32.66       41.62      6.10 o 
   2   4  17      426.17      473.37     17.34 o 
  -4   5  17       14.73       21.64      7.41 o 
  -3   5  17      216.50      220.10     16.46 o 
  -2   5  17        0.28        0.00      3.72 o 
  -1   5  17       28.02       29.12      4.43 o 
   0   5  17       22.09       22.44      4.12 o 
   1   5  17      124.79      110.72      8.49 o 
   2   5  17        0.23        5.89      4.03 o 
  -3   6  17      347.23      347.26     20.91 o 
  -2   6  17       70.18       79.80     10.65 o 
  -1   6  17       44.47       39.69      4.93 o 
   0   6  17       25.80       24.90      4.26 o 
   1   6  17        1.60        6.35      3.27 o 
  -3   7  17        1.44        3.69      5.78 o 
  -2   7  17      120.30      111.52     12.32 o 
  -1   7  17       23.24       24.92      5.37 o 
   0   7  17        8.00        0.47      3.72 o 
   1   7  17        6.56        3.34      3.88 o 
  -2   8  17       22.08       18.28      7.54 o 
  -1   8  17       85.49       89.81      7.86 o 
   0   8  17       85.78      113.35      8.68 o 
  -1   9  17        1.35        7.67      4.42 o 
   0   9  17       14.06       23.88      5.19 o 
  -2   0  18       50.30       98.08     11.77 o 
   0   0  18        6.12        9.87      6.08 o 
  -2   1  18       29.69       29.94      6.01 o 
  -1   1  18        9.66       18.08      5.12 o 
   0   1  18       21.28       16.21      7.76 o 
  -2   2  18       12.51       15.79      4.92 o 
  -1   2  18      176.61      177.24     10.55 o 
   0   2  18        0.01        0.00      4.83 o 
  -2   3  18      117.90      135.60      9.47 o 
  -1   3  18        0.04        0.00      3.73 o 
   0   3  18      131.96      133.69     11.71 o 
  -1   4  18      272.21      287.79     21.85 o 
                                                 
